# Supplementary material for: Mutualism breakdown underpins evolutionary rescue in an obligate cross-feeding bacterial consortium
Source: Nat Commun. 2025 Apr 12;16:3482. doi: 10.1038/s41467-025-58742-1 (PMC11992082; doi:10.1038/s41467-025-58742-1)
Supplement: Supplementary file 5 — Source Data [file 41467_2025_58742_MOESM5_ESM.xlsx]

## Sheet: Fig. 2a
No stress														Salinity														PNP
row	variable	value	well	Specie	Strain	Time point	Culture condition	Interaction	Salinity	PNP	Culture	OD600		row	variable	value	well	Specie	Strain	Time point	Culture condition	Interaction	Salinity	PNP	Culture	OD600		row	variable	value	well	Specie	Strain	Time point	Culture condition	Interaction	Salinity	PNP	Culture	OD600
A	1	0.601	A 1	E. coli	WT	1	Mono-culture	No interaction	0	0	culture	0.530312		A	1	0.601	A 1	E. coli	WT	1	Mono-culture	No interaction	0	0	culture	0.530312		A	1	0.601	A 1	E. coli	WT	1	Mono-culture	No interaction	0	0	culture	0.530312
C	1	0.623	C 1	E. coli	WT	1	Mono-culture	No interaction	0	0	culture	0.552312		C	1	0.623	C 1	E. coli	WT	1	Mono-culture	No interaction	0	0	culture	0.552312		C	1	0.623	C 1	E. coli	WT	1	Mono-culture	No interaction	0	0	culture	0.552312
E	1	0.601	E 1	E. coli	WT	1	Mono-culture	No interaction	0	0	culture	0.530312		E	1	0.601	E 1	E. coli	WT	1	Mono-culture	No interaction	0	0	culture	0.530312		E	1	0.601	E 1	E. coli	WT	1	Mono-culture	No interaction	0	0	culture	0.530312
G	1	0.583	G 1	E. coli	WT	1	Mono-culture	No interaction	0	0	culture	0.512312		G	1	0.583	G 1	E. coli	WT	1	Mono-culture	No interaction	0	0	culture	0.512312		G	1	0.583	G 1	E. coli	WT	1	Mono-culture	No interaction	0	0	culture	0.512312
B	2	0.589	B 2	E. coli	WT	1	Mono-culture	No interaction	0	0	culture	0.518312		B	2	0.589	B 2	E. coli	WT	1	Mono-culture	No interaction	0	0	culture	0.518312		B	2	0.589	B 2	E. coli	WT	1	Mono-culture	No interaction	0	0	culture	0.518312
D	2	0.574	D 2	E. coli	WT	1	Mono-culture	No interaction	0	0	culture	0.503312		D	2	0.574	D 2	E. coli	WT	1	Mono-culture	No interaction	0	0	culture	0.503312		D	2	0.574	D 2	E. coli	WT	1	Mono-culture	No interaction	0	0	culture	0.503312
F	2	0.578	F 2	E. coli	WT	1	Mono-culture	No interaction	0	0	culture	0.507312		F	2	0.578	F 2	E. coli	WT	1	Mono-culture	No interaction	0	0	culture	0.507312		F	2	0.578	F 2	E. coli	WT	1	Mono-culture	No interaction	0	0	culture	0.507312
H	2	0.555	H 2	E. coli	WT	1	Mono-culture	No interaction	0	0	culture	0.484312		H	2	0.555	H 2	E. coli	WT	1	Mono-culture	No interaction	0	0	culture	0.484312		H	2	0.555	H 2	E. coli	WT	1	Mono-culture	No interaction	0	0	culture	0.484312
A	3	0.592	A 3	E. coli	WT	1	Mono-culture	No interaction	0	0	culture	0.521312		A	3	0.592	A 3	E. coli	WT	1	Mono-culture	No interaction	0	0	culture	0.521312		A	3	0.592	A 3	E. coli	WT	1	Mono-culture	No interaction	0	0	culture	0.521312
C	3	0.599	C 3	E. coli	WT	1	Mono-culture	No interaction	0	0	culture	0.528312		C	3	0.599	C 3	E. coli	WT	1	Mono-culture	No interaction	0	0	culture	0.528312		C	3	0.599	C 3	E. coli	WT	1	Mono-culture	No interaction	0	0	culture	0.528312
E	3	0.592	E 3	E. coli	WT	1	Mono-culture	No interaction	0	0	culture	0.521312		E	3	0.592	E 3	E. coli	WT	1	Mono-culture	No interaction	0	0	culture	0.521312		E	3	0.592	E 3	E. coli	WT	1	Mono-culture	No interaction	0	0	culture	0.521312
G	3	0.562	G 3	E. coli	WT	1	Mono-culture	No interaction	0	0	culture	0.491312		G	3	0.562	G 3	E. coli	WT	1	Mono-culture	No interaction	0	0	culture	0.491312		G	3	0.562	G 3	E. coli	WT	1	Mono-culture	No interaction	0	0	culture	0.491312
B	4	0.593	B 4	E. coli	WT	1	Mono-culture	No interaction	0	0	culture	0.522312		B	4	0.593	B 4	E. coli	WT	1	Mono-culture	No interaction	0	0	culture	0.522312		B	4	0.593	B 4	E. coli	WT	1	Mono-culture	No interaction	0	0	culture	0.522312
D	4	0.557	D 4	E. coli	WT	1	Mono-culture	No interaction	0	0	culture	0.486312		D	4	0.557	D 4	E. coli	WT	1	Mono-culture	No interaction	0	0	culture	0.486312		D	4	0.557	D 4	E. coli	WT	1	Mono-culture	No interaction	0	0	culture	0.486312
F	4	0.562	F 4	E. coli	WT	1	Mono-culture	No interaction	0	0	culture	0.491312		F	4	0.562	F 4	E. coli	WT	1	Mono-culture	No interaction	0	0	culture	0.491312		F	4	0.562	F 4	E. coli	WT	1	Mono-culture	No interaction	0	0	culture	0.491312
H	4	0.619	H 4	E. coli	WT	1	Mono-culture	No interaction	0	0	culture	0.548312		H	4	0.619	H 4	E. coli	WT	1	Mono-culture	No interaction	0	0	culture	0.548312		H	4	0.619	H 4	E. coli	WT	1	Mono-culture	No interaction	0	0	culture	0.548312
A	5	0.587	A 5	E. coli	WT	1	Mono-culture	No interaction	0	0	culture	0.516312		A	5	0.587	A 5	E. coli	WT	1	Mono-culture	No interaction	0	0	culture	0.516312		A	5	0.587	A 5	E. coli	WT	1	Mono-culture	No interaction	0	0	culture	0.516312
C	5	0.589	C 5	E. coli	WT	1	Mono-culture	No interaction	0	0	culture	0.518312		C	5	0.589	C 5	E. coli	WT	1	Mono-culture	No interaction	0	0	culture	0.518312		C	5	0.589	C 5	E. coli	WT	1	Mono-culture	No interaction	0	0	culture	0.518312
E	5	0.583	E 5	E. coli	WT	1	Mono-culture	No interaction	0	0	culture	0.512312		E	5	0.583	E 5	E. coli	WT	1	Mono-culture	No interaction	0	0	culture	0.512312		E	5	0.583	E 5	E. coli	WT	1	Mono-culture	No interaction	0	0	culture	0.512312
G	5	0.543	G 5	E. coli	WT	1	Mono-culture	No interaction	0	0	culture	0.472313		G	5	0.543	G 5	E. coli	WT	1	Mono-culture	No interaction	0	0	culture	0.472313		G	5	0.543	G 5	E. coli	WT	1	Mono-culture	No interaction	0	0	culture	0.472313
B	6	0.583	B 6	E. coli	WT	1	Mono-culture	No interaction	0	0	culture	0.512312		B	6	0.583	B 6	E. coli	WT	1	Mono-culture	No interaction	0	0	culture	0.512312		B	6	0.583	B 6	E. coli	WT	1	Mono-culture	No interaction	0	0	culture	0.512312
D	6	0.567	D 6	E. coli	WT	1	Mono-culture	No interaction	0	0	culture	0.496312		D	6	0.567	D 6	E. coli	WT	1	Mono-culture	No interaction	0	0	culture	0.496312		D	6	0.567	D 6	E. coli	WT	1	Mono-culture	No interaction	0	0	culture	0.496312
F	6	0.59	F 6	E. coli	WT	1	Mono-culture	No interaction	0	0	culture	0.519312		F	6	0.59	F 6	E. coli	WT	1	Mono-culture	No interaction	0	0	culture	0.519312		F	6	0.59	F 6	E. coli	WT	1	Mono-culture	No interaction	0	0	culture	0.519312
H	6	0.593	H 6	E. coli	WT	1	Mono-culture	No interaction	0	0	culture	0.522312		H	6	0.593	H 6	E. coli	WT	1	Mono-culture	No interaction	0	0	culture	0.522312		H	6	0.593	H 6	E. coli	WT	1	Mono-culture	No interaction	0	0	culture	0.522312
A	7	0.6	A 7	E. coli	WT	1	Mono-culture	No interaction	0	0	culture	0.529312		A	7	0.6	A 7	E. coli	WT	1	Mono-culture	No interaction	0	0	culture	0.529312		A	7	0.6	A 7	E. coli	WT	1	Mono-culture	No interaction	0	0	culture	0.529312
C	7	0.598	C 7	E. coli	WT	1	Mono-culture	No interaction	0	0	culture	0.527312		C	7	0.598	C 7	E. coli	WT	1	Mono-culture	No interaction	0	0	culture	0.527312		C	7	0.598	C 7	E. coli	WT	1	Mono-culture	No interaction	0	0	culture	0.527312
E	7	0.609	E 7	E. coli	WT	1	Mono-culture	No interaction	0	0	culture	0.538312		E	7	0.609	E 7	E. coli	WT	1	Mono-culture	No interaction	0	0	culture	0.538312		E	7	0.609	E 7	E. coli	WT	1	Mono-culture	No interaction	0	0	culture	0.538312
G	7	0.593	G 7	E. coli	WT	1	Mono-culture	No interaction	0	0	culture	0.522312		G	7	0.593	G 7	E. coli	WT	1	Mono-culture	No interaction	0	0	culture	0.522312		G	7	0.593	G 7	E. coli	WT	1	Mono-culture	No interaction	0	0	culture	0.522312
B	8	0.604	B 8	E. coli	WT	1	Mono-culture	No interaction	0	0	culture	0.533312		B	8	0.604	B 8	E. coli	WT	1	Mono-culture	No interaction	0	0	culture	0.533312		B	8	0.604	B 8	E. coli	WT	1	Mono-culture	No interaction	0	0	culture	0.533312
D	8	0.6	D 8	E. coli	WT	1	Mono-culture	No interaction	0	0	culture	0.529312		D	8	0.6	D 8	E. coli	WT	1	Mono-culture	No interaction	0	0	culture	0.529312		D	8	0.6	D 8	E. coli	WT	1	Mono-culture	No interaction	0	0	culture	0.529312
F	8	0.589	F 8	E. coli	WT	1	Mono-culture	No interaction	0	0	culture	0.518312		F	8	0.589	F 8	E. coli	WT	1	Mono-culture	No interaction	0	0	culture	0.518312		F	8	0.589	F 8	E. coli	WT	1	Mono-culture	No interaction	0	0	culture	0.518312
H	8	0.6	H 8	E. coli	WT	1	Mono-culture	No interaction	0	0	culture	0.529312		H	8	0.6	H 8	E. coli	WT	1	Mono-culture	No interaction	0	0	culture	0.529312		H	8	0.6	H 8	E. coli	WT	1	Mono-culture	No interaction	0	0	culture	0.529312
A	9	0.616	A 9	E. coli	WT	1	Mono-culture	No interaction	0	0	culture	0.545312		A	9	0.616	A 9	E. coli	WT	1	Mono-culture	No interaction	0	0	culture	0.545312		A	9	0.616	A 9	E. coli	WT	1	Mono-culture	No interaction	0	0	culture	0.545312
C	9	0.6	C 9	E. coli	WT	1	Mono-culture	No interaction	0	0	culture	0.529312		C	9	0.6	C 9	E. coli	WT	1	Mono-culture	No interaction	0	0	culture	0.529312		C	9	0.6	C 9	E. coli	WT	1	Mono-culture	No interaction	0	0	culture	0.529312
E	9	0.571	E 9	E. coli	WT	1	Mono-culture	No interaction	0	0	culture	0.500312		E	9	0.571	E 9	E. coli	WT	1	Mono-culture	No interaction	0	0	culture	0.500312		E	9	0.571	E 9	E. coli	WT	1	Mono-culture	No interaction	0	0	culture	0.500312
G	9	0.592	G 9	E. coli	WT	1	Mono-culture	No interaction	0	0	culture	0.521312		G	9	0.592	G 9	E. coli	WT	1	Mono-culture	No interaction	0	0	culture	0.521312		G	9	0.592	G 9	E. coli	WT	1	Mono-culture	No interaction	0	0	culture	0.521312
B	10	0.601	B 10	E. coli	WT	1	Mono-culture	No interaction	0	0	culture	0.530312		B	10	0.601	B 10	E. coli	WT	1	Mono-culture	No interaction	0	0	culture	0.530312		B	10	0.601	B 10	E. coli	WT	1	Mono-culture	No interaction	0	0	culture	0.530312
D	10	0.57	D 10	E. coli	WT	1	Mono-culture	No interaction	0	0	culture	0.499312		D	10	0.57	D 10	E. coli	WT	1	Mono-culture	No interaction	0	0	culture	0.499312		D	10	0.57	D 10	E. coli	WT	1	Mono-culture	No interaction	0	0	culture	0.499312
F	10	0.565	F 10	E. coli	WT	1	Mono-culture	No interaction	0	0	culture	0.494312		F	10	0.565	F 10	E. coli	WT	1	Mono-culture	No interaction	0	0	culture	0.494312		F	10	0.565	F 10	E. coli	WT	1	Mono-culture	No interaction	0	0	culture	0.494312
H	10	0.586	H 10	E. coli	WT	1	Mono-culture	No interaction	0	0	culture	0.515312		H	10	0.586	H 10	E. coli	WT	1	Mono-culture	No interaction	0	0	culture	0.515312		H	10	0.586	H 10	E. coli	WT	1	Mono-culture	No interaction	0	0	culture	0.515312
A	11	0.581	A 11	E. coli	WT	1	Mono-culture	No interaction	0	0	culture	0.510312		A	11	0.581	A 11	E. coli	WT	1	Mono-culture	No interaction	0	0	culture	0.510312		A	11	0.581	A 11	E. coli	WT	1	Mono-culture	No interaction	0	0	culture	0.510312
C	11	0.592	C 11	E. coli	WT	1	Mono-culture	No interaction	0	0	culture	0.521312		C	11	0.592	C 11	E. coli	WT	1	Mono-culture	No interaction	0	0	culture	0.521312		C	11	0.592	C 11	E. coli	WT	1	Mono-culture	No interaction	0	0	culture	0.521312
E	11	0.603	E 11	E. coli	WT	1	Mono-culture	No interaction	0	0	culture	0.532312		E	11	0.603	E 11	E. coli	WT	1	Mono-culture	No interaction	0	0	culture	0.532312		E	11	0.603	E 11	E. coli	WT	1	Mono-culture	No interaction	0	0	culture	0.532312
G	11	0.602	G 11	E. coli	WT	1	Mono-culture	No interaction	0	0	culture	0.531312		G	11	0.602	G 11	E. coli	WT	1	Mono-culture	No interaction	0	0	culture	0.531312		G	11	0.602	G 11	E. coli	WT	1	Mono-culture	No interaction	0	0	culture	0.531312
B	12	0.594	B 12	E. coli	WT	1	Mono-culture	No interaction	0	0	culture	0.523312		B	12	0.594	B 12	E. coli	WT	1	Mono-culture	No interaction	0	0	culture	0.523312		B	12	0.594	B 12	E. coli	WT	1	Mono-culture	No interaction	0	0	culture	0.523312
D	12	0.593	D 12	E. coli	WT	1	Mono-culture	No interaction	0	0	culture	0.522312		D	12	0.593	D 12	E. coli	WT	1	Mono-culture	No interaction	0	0	culture	0.522312		D	12	0.593	D 12	E. coli	WT	1	Mono-culture	No interaction	0	0	culture	0.522312
F	12	0.581	F 12	E. coli	WT	1	Mono-culture	No interaction	0	0	culture	0.510312		F	12	0.581	F 12	E. coli	WT	1	Mono-culture	No interaction	0	0	culture	0.510312		F	12	0.581	F 12	E. coli	WT	1	Mono-culture	No interaction	0	0	culture	0.510312
H	12	0.59	H 12	E. coli	WT	1	Mono-culture	No interaction	0	0	culture	0.519312		H	12	0.59	H 12	E. coli	WT	1	Mono-culture	No interaction	0	0	culture	0.519312		H	12	0.59	H 12	E. coli	WT	1	Mono-culture	No interaction	0	0	culture	0.519312
A	1	0.552	A 1	E. coli	M+I	1	co-culture	Obligate mutualism	0	0	culture	0.511688		A	1	0.552	A 1	E. coli	M+I	1	co-culture	Obligate mutualism	0	0	culture	0.511688		A	1	0.552	A 1	E. coli	M+I	1	co-culture	Obligate mutualism	0	0	culture	0.511688
C	1	0.578	C 1	E. coli	M+I	1	co-culture	Obligate mutualism	0	0	culture	0.537687		C	1	0.578	C 1	E. coli	M+I	1	co-culture	Obligate mutualism	0	0	culture	0.537687		C	1	0.578	C 1	E. coli	M+I	1	co-culture	Obligate mutualism	0	0	culture	0.537687
E	1	0.567	E 1	E. coli	M+I	1	co-culture	Obligate mutualism	0	0	culture	0.526687		E	1	0.567	E 1	E. coli	M+I	1	co-culture	Obligate mutualism	0	0	culture	0.526687		E	1	0.567	E 1	E. coli	M+I	1	co-culture	Obligate mutualism	0	0	culture	0.526687
G	1	0.573	G 1	E. coli	M+I	1	co-culture	Obligate mutualism	0	0	culture	0.532687		G	1	0.573	G 1	E. coli	M+I	1	co-culture	Obligate mutualism	0	0	culture	0.532687		G	1	0.573	G 1	E. coli	M+I	1	co-culture	Obligate mutualism	0	0	culture	0.532687
B	2	0.542	B 2	E. coli	M+I	1	co-culture	Obligate mutualism	0	0	culture	0.501688		B	2	0.542	B 2	E. coli	M+I	1	co-culture	Obligate mutualism	0	0	culture	0.501688		B	2	0.542	B 2	E. coli	M+I	1	co-culture	Obligate mutualism	0	0	culture	0.501688
D	2	0.55	D 2	E. coli	M+I	1	co-culture	Obligate mutualism	0	0	culture	0.509688		D	2	0.55	D 2	E. coli	M+I	1	co-culture	Obligate mutualism	0	0	culture	0.509688		D	2	0.55	D 2	E. coli	M+I	1	co-culture	Obligate mutualism	0	0	culture	0.509688
F	2	0.543	F 2	E. coli	M+I	1	co-culture	Obligate mutualism	0	0	culture	0.502688		F	2	0.543	F 2	E. coli	M+I	1	co-culture	Obligate mutualism	0	0	culture	0.502688		F	2	0.543	F 2	E. coli	M+I	1	co-culture	Obligate mutualism	0	0	culture	0.502688
H	2	0.569	H 2	E. coli	M+I	1	co-culture	Obligate mutualism	0	0	culture	0.528687		H	2	0.569	H 2	E. coli	M+I	1	co-culture	Obligate mutualism	0	0	culture	0.528687		H	2	0.569	H 2	E. coli	M+I	1	co-culture	Obligate mutualism	0	0	culture	0.528687
A	3	0.561	A 3	E. coli	M+I	1	co-culture	Obligate mutualism	0	0	culture	0.520688		A	3	0.561	A 3	E. coli	M+I	1	co-culture	Obligate mutualism	0	0	culture	0.520688		A	3	0.561	A 3	E. coli	M+I	1	co-culture	Obligate mutualism	0	0	culture	0.520688
C	3	0.553	C 3	E. coli	M+I	1	co-culture	Obligate mutualism	0	0	culture	0.512688		C	3	0.553	C 3	E. coli	M+I	1	co-culture	Obligate mutualism	0	0	culture	0.512688		C	3	0.553	C 3	E. coli	M+I	1	co-culture	Obligate mutualism	0	0	culture	0.512688
E	3	0.577	E 3	E. coli	M+I	1	co-culture	Obligate mutualism	0	0	culture	0.536687		E	3	0.577	E 3	E. coli	M+I	1	co-culture	Obligate mutualism	0	0	culture	0.536687		E	3	0.577	E 3	E. coli	M+I	1	co-culture	Obligate mutualism	0	0	culture	0.536687
G	3	0.559	G 3	E. coli	M+I	1	co-culture	Obligate mutualism	0	0	culture	0.518688		G	3	0.559	G 3	E. coli	M+I	1	co-culture	Obligate mutualism	0	0	culture	0.518688		G	3	0.559	G 3	E. coli	M+I	1	co-culture	Obligate mutualism	0	0	culture	0.518688
B	4	0.562	B 4	E. coli	M+I	1	co-culture	Obligate mutualism	0	0	culture	0.521688		B	4	0.562	B 4	E. coli	M+I	1	co-culture	Obligate mutualism	0	0	culture	0.521688		B	4	0.562	B 4	E. coli	M+I	1	co-culture	Obligate mutualism	0	0	culture	0.521688
D	4	0.58	D 4	E. coli	M+I	1	co-culture	Obligate mutualism	0	0	culture	0.539687		D	4	0.58	D 4	E. coli	M+I	1	co-culture	Obligate mutualism	0	0	culture	0.539687		D	4	0.58	D 4	E. coli	M+I	1	co-culture	Obligate mutualism	0	0	culture	0.539687
F	4	0.588	F 4	E. coli	M+I	1	co-culture	Obligate mutualism	0	0	culture	0.547687		F	4	0.588	F 4	E. coli	M+I	1	co-culture	Obligate mutualism	0	0	culture	0.547687		F	4	0.588	F 4	E. coli	M+I	1	co-culture	Obligate mutualism	0	0	culture	0.547687
H	4	0.56	H 4	E. coli	M+I	1	co-culture	Obligate mutualism	0	0	culture	0.519688		H	4	0.56	H 4	E. coli	M+I	1	co-culture	Obligate mutualism	0	0	culture	0.519688		H	4	0.56	H 4	E. coli	M+I	1	co-culture	Obligate mutualism	0	0	culture	0.519688
A	5	0.622	A 5	E. coli	M+I	1	co-culture	Obligate mutualism	0	0	culture	0.581688		A	5	0.622	A 5	E. coli	M+I	1	co-culture	Obligate mutualism	0	0	culture	0.581688		A	5	0.622	A 5	E. coli	M+I	1	co-culture	Obligate mutualism	0	0	culture	0.581688
C	5	0.599	C 5	E. coli	M+I	1	co-culture	Obligate mutualism	0	0	culture	0.558688		C	5	0.599	C 5	E. coli	M+I	1	co-culture	Obligate mutualism	0	0	culture	0.558688		C	5	0.599	C 5	E. coli	M+I	1	co-culture	Obligate mutualism	0	0	culture	0.558688
E	5	0.646	E 5	E. coli	M+I	1	co-culture	Obligate mutualism	0	0	culture	0.605688		E	5	0.646	E 5	E. coli	M+I	1	co-culture	Obligate mutualism	0	0	culture	0.605688		E	5	0.646	E 5	E. coli	M+I	1	co-culture	Obligate mutualism	0	0	culture	0.605688
G	5	0.604	G 5	E. coli	M+I	1	co-culture	Obligate mutualism	0	0	culture	0.563688		G	5	0.604	G 5	E. coli	M+I	1	co-culture	Obligate mutualism	0	0	culture	0.563688		G	5	0.604	G 5	E. coli	M+I	1	co-culture	Obligate mutualism	0	0	culture	0.563688
B	6	0.589	B 6	E. coli	M+I	1	co-culture	Obligate mutualism	0	0	culture	0.548687		B	6	0.589	B 6	E. coli	M+I	1	co-culture	Obligate mutualism	0	0	culture	0.548687		B	6	0.589	B 6	E. coli	M+I	1	co-culture	Obligate mutualism	0	0	culture	0.548687
D	6	0.606	D 6	E. coli	M+I	1	co-culture	Obligate mutualism	0	0	culture	0.565688		D	6	0.606	D 6	E. coli	M+I	1	co-culture	Obligate mutualism	0	0	culture	0.565688		D	6	0.606	D 6	E. coli	M+I	1	co-culture	Obligate mutualism	0	0	culture	0.565688
F	6	0.575	F 6	E. coli	M+I	1	co-culture	Obligate mutualism	0	0	culture	0.534687		F	6	0.575	F 6	E. coli	M+I	1	co-culture	Obligate mutualism	0	0	culture	0.534687		F	6	0.575	F 6	E. coli	M+I	1	co-culture	Obligate mutualism	0	0	culture	0.534687
H	6	0.568	H 6	E. coli	M+I	1	co-culture	Obligate mutualism	0	0	culture	0.527687		H	6	0.568	H 6	E. coli	M+I	1	co-culture	Obligate mutualism	0	0	culture	0.527687		H	6	0.568	H 6	E. coli	M+I	1	co-culture	Obligate mutualism	0	0	culture	0.527687
A	7	0.562	A 7	E. coli	M+I	1	co-culture	Obligate mutualism	0	0	culture	0.521688		A	7	0.562	A 7	E. coli	M+I	1	co-culture	Obligate mutualism	0	0	culture	0.521688		A	7	0.562	A 7	E. coli	M+I	1	co-culture	Obligate mutualism	0	0	culture	0.521688
C	7	0.576	C 7	E. coli	M+I	1	co-culture	Obligate mutualism	0	0	culture	0.535687		C	7	0.576	C 7	E. coli	M+I	1	co-culture	Obligate mutualism	0	0	culture	0.535687		C	7	0.576	C 7	E. coli	M+I	1	co-culture	Obligate mutualism	0	0	culture	0.535687
E	7	0.547	E 7	E. coli	M+I	1	co-culture	Obligate mutualism	0	0	culture	0.506688		E	7	0.547	E 7	E. coli	M+I	1	co-culture	Obligate mutualism	0	0	culture	0.506688		E	7	0.547	E 7	E. coli	M+I	1	co-culture	Obligate mutualism	0	0	culture	0.506688
G	7	0.564	G 7	E. coli	M+I	1	co-culture	Obligate mutualism	0	0	culture	0.523687		G	7	0.564	G 7	E. coli	M+I	1	co-culture	Obligate mutualism	0	0	culture	0.523687		G	7	0.564	G 7	E. coli	M+I	1	co-culture	Obligate mutualism	0	0	culture	0.523687
B	8	0.549	B 8	E. coli	M+I	1	co-culture	Obligate mutualism	0	0	culture	0.508688		B	8	0.549	B 8	E. coli	M+I	1	co-culture	Obligate mutualism	0	0	culture	0.508688		B	8	0.549	B 8	E. coli	M+I	1	co-culture	Obligate mutualism	0	0	culture	0.508688
D	8	0.562	D 8	E. coli	M+I	1	co-culture	Obligate mutualism	0	0	culture	0.521688		D	8	0.562	D 8	E. coli	M+I	1	co-culture	Obligate mutualism	0	0	culture	0.521688		D	8	0.562	D 8	E. coli	M+I	1	co-culture	Obligate mutualism	0	0	culture	0.521688
F	8	0.54	F 8	E. coli	M+I	1	co-culture	Obligate mutualism	0	0	culture	0.499688		F	8	0.54	F 8	E. coli	M+I	1	co-culture	Obligate mutualism	0	0	culture	0.499688		F	8	0.54	F 8	E. coli	M+I	1	co-culture	Obligate mutualism	0	0	culture	0.499688
H	8	0.578	H 8	E. coli	M+I	1	co-culture	Obligate mutualism	0	0	culture	0.537687		H	8	0.578	H 8	E. coli	M+I	1	co-culture	Obligate mutualism	0	0	culture	0.537687		H	8	0.578	H 8	E. coli	M+I	1	co-culture	Obligate mutualism	0	0	culture	0.537687
A	9	0.579	A 9	E. coli	M+I	1	co-culture	Obligate mutualism	0	0	culture	0.538687		A	9	0.579	A 9	E. coli	M+I	1	co-culture	Obligate mutualism	0	0	culture	0.538687		A	9	0.579	A 9	E. coli	M+I	1	co-culture	Obligate mutualism	0	0	culture	0.538687
C	9	0.584	C 9	E. coli	M+I	1	co-culture	Obligate mutualism	0	0	culture	0.543687		C	9	0.584	C 9	E. coli	M+I	1	co-culture	Obligate mutualism	0	0	culture	0.543687		C	9	0.584	C 9	E. coli	M+I	1	co-culture	Obligate mutualism	0	0	culture	0.543687
E	9	0.573	E 9	E. coli	M+I	1	co-culture	Obligate mutualism	0	0	culture	0.532687		E	9	0.573	E 9	E. coli	M+I	1	co-culture	Obligate mutualism	0	0	culture	0.532687		E	9	0.573	E 9	E. coli	M+I	1	co-culture	Obligate mutualism	0	0	culture	0.532687
G	9	0.558	G 9	E. coli	M+I	1	co-culture	Obligate mutualism	0	0	culture	0.517688		G	9	0.558	G 9	E. coli	M+I	1	co-culture	Obligate mutualism	0	0	culture	0.517688		G	9	0.558	G 9	E. coli	M+I	1	co-culture	Obligate mutualism	0	0	culture	0.517688
B	10	0.542	B 10	E. coli	M+I	1	co-culture	Obligate mutualism	0	0	culture	0.501688		B	10	0.542	B 10	E. coli	M+I	1	co-culture	Obligate mutualism	0	0	culture	0.501688		B	10	0.542	B 10	E. coli	M+I	1	co-culture	Obligate mutualism	0	0	culture	0.501688
D	10	0.575	D 10	E. coli	M+I	1	co-culture	Obligate mutualism	0	0	culture	0.534687		D	10	0.575	D 10	E. coli	M+I	1	co-culture	Obligate mutualism	0	0	culture	0.534687		D	10	0.575	D 10	E. coli	M+I	1	co-culture	Obligate mutualism	0	0	culture	0.534687
F	10	0.566	F 10	E. coli	M+I	1	co-culture	Obligate mutualism	0	0	culture	0.525687		F	10	0.566	F 10	E. coli	M+I	1	co-culture	Obligate mutualism	0	0	culture	0.525687		F	10	0.566	F 10	E. coli	M+I	1	co-culture	Obligate mutualism	0	0	culture	0.525687
H	10	0.574	H 10	E. coli	M+I	1	co-culture	Obligate mutualism	0	0	culture	0.533687		H	10	0.574	H 10	E. coli	M+I	1	co-culture	Obligate mutualism	0	0	culture	0.533687		H	10	0.574	H 10	E. coli	M+I	1	co-culture	Obligate mutualism	0	0	culture	0.533687
A	11	0.568	A 11	E. coli	M+I	1	co-culture	Obligate mutualism	0	0	culture	0.527687		A	11	0.568	A 11	E. coli	M+I	1	co-culture	Obligate mutualism	0	0	culture	0.527687		A	11	0.568	A 11	E. coli	M+I	1	co-culture	Obligate mutualism	0	0	culture	0.527687
C	11	0.582	C 11	E. coli	M+I	1	co-culture	Obligate mutualism	0	0	culture	0.541687		C	11	0.582	C 11	E. coli	M+I	1	co-culture	Obligate mutualism	0	0	culture	0.541687		C	11	0.582	C 11	E. coli	M+I	1	co-culture	Obligate mutualism	0	0	culture	0.541687
E	11	0.574	E 11	E. coli	M+I	1	co-culture	Obligate mutualism	0	0	culture	0.533687		E	11	0.574	E 11	E. coli	M+I	1	co-culture	Obligate mutualism	0	0	culture	0.533687		E	11	0.574	E 11	E. coli	M+I	1	co-culture	Obligate mutualism	0	0	culture	0.533687
G	11	0.558	G 11	E. coli	M+I	1	co-culture	Obligate mutualism	0	0	culture	0.517688		G	11	0.558	G 11	E. coli	M+I	1	co-culture	Obligate mutualism	0	0	culture	0.517688		G	11	0.558	G 11	E. coli	M+I	1	co-culture	Obligate mutualism	0	0	culture	0.517688
B	12	0.611	B 12	E. coli	M+I	1	co-culture	Obligate mutualism	0	0	culture	0.570688		B	12	0.611	B 12	E. coli	M+I	1	co-culture	Obligate mutualism	0	0	culture	0.570688		B	12	0.611	B 12	E. coli	M+I	1	co-culture	Obligate mutualism	0	0	culture	0.570688
D	12	0.582	D 12	E. coli	M+I	1	co-culture	Obligate mutualism	0	0	culture	0.541687		D	12	0.582	D 12	E. coli	M+I	1	co-culture	Obligate mutualism	0	0	culture	0.541687		D	12	0.582	D 12	E. coli	M+I	1	co-culture	Obligate mutualism	0	0	culture	0.541687
F	12	0.57	F 12	E. coli	M+I	1	co-culture	Obligate mutualism	0	0	culture	0.529687		F	12	0.57	F 12	E. coli	M+I	1	co-culture	Obligate mutualism	0	0	culture	0.529687		F	12	0.57	F 12	E. coli	M+I	1	co-culture	Obligate mutualism	0	0	culture	0.529687
H	12	0.551	H 12	E. coli	M+I	1	co-culture	Obligate mutualism	0	0	culture	0.510688		H	12	0.551	H 12	E. coli	M+I	1	co-culture	Obligate mutualism	0	0	culture	0.510688		H	12	0.551	H 12	E. coli	M+I	1	co-culture	Obligate mutualism	0	0	culture	0.510688
A	1	0.081	A 1	E. coli	M	1	mono-culture	No interaction	0	0	culture	0.0399375		A	1	0.55	A 1	E. coli	WT	2	Mono-culture	No interaction	0	0	culture	0.510521		A	1	0.55	A 1	E. coli	WT	2	Mono-culture	No interaction	0	0	culture	0.510521
C	1	0.117	C 1	E. coli	M	1	mono-culture	No interaction	0	0	culture	0.0759375		C	1	0.548	C 1	E. coli	WT	2	Mono-culture	No interaction	0	0	culture	0.508521		C	1	0.548	C 1	E. coli	WT	2	Mono-culture	No interaction	0	0	culture	0.508521
E	1	0.126	E 1	E. coli	M	1	mono-culture	No interaction	0	0	culture	0.0849375		E	1	0.538	E 1	E. coli	WT	2	Mono-culture	No interaction	0	0	culture	0.498521		E	1	0.538	E 1	E. coli	WT	2	Mono-culture	No interaction	0	0	culture	0.498521
G	1	0.125	G 1	E. coli	M	1	mono-culture	No interaction	0	0	culture	0.0839375		G	1	0.553	G 1	E. coli	WT	2	Mono-culture	No interaction	0	0	culture	0.513521		G	1	0.553	G 1	E. coli	WT	2	Mono-culture	No interaction	0	0	culture	0.513521
A	5	0.139	A 5	E. coli	I	1	mono-culture	No interaction	0	0	culture	0.0979375		B	2	0.554	B 2	E. coli	WT	2	Mono-culture	No interaction	0	0	culture	0.514521		B	2	0.554	B 2	E. coli	WT	2	Mono-culture	No interaction	0	0	culture	0.514521
C	5	0.14	C 5	E. coli	I	1	mono-culture	No interaction	0	0	culture	0.0989375		D	2	0.538	D 2	E. coli	WT	2	Mono-culture	No interaction	0	0	culture	0.498521		D	2	0.538	D 2	E. coli	WT	2	Mono-culture	No interaction	0	0	culture	0.498521
E	5	0.141	E 5	E. coli	I	1	mono-culture	No interaction	0	0	culture	0.0999375		F	2	0.556	F 2	E. coli	WT	2	Mono-culture	No interaction	0	0	culture	0.516521		F	2	0.556	F 2	E. coli	WT	2	Mono-culture	No interaction	0	0	culture	0.516521
G	5	0.146	G 5	E. coli	I	1	mono-culture	No interaction	0	0	culture	0.104938		H	2	0.552	H 2	E. coli	WT	2	Mono-culture	No interaction	0	0	culture	0.512521		H	2	0.552	H 2	E. coli	WT	2	Mono-culture	No interaction	0	0	culture	0.512521
B	6	0.138	B 6	E. coli	I	1	mono-culture	No interaction	0	0	culture	0.0969375		A	3	0.56	A 3	E. coli	WT	2	Mono-culture	No interaction	0	0	culture	0.520521		A	3	0.56	A 3	E. coli	WT	2	Mono-culture	No interaction	0	0	culture	0.520521
D	6	0.143	D 6	E. coli	I	1	mono-culture	No interaction	0	0	culture	0.101938		C	3	0.552	C 3	E. coli	WT	2	Mono-culture	No interaction	0	0	culture	0.512521		C	3	0.552	C 3	E. coli	WT	2	Mono-culture	No interaction	0	0	culture	0.512521
F	6	0.143	F 6	E. coli	I	1	mono-culture	No interaction	0	0	culture	0.101938		E	3	0.569	E 3	E. coli	WT	2	Mono-culture	No interaction	0	0	culture	0.529521		E	3	0.569	E 3	E. coli	WT	2	Mono-culture	No interaction	0	0	culture	0.529521
H	6	0.147	H 6	E. coli	I	1	mono-culture	No interaction	0	0	culture	0.105938		G	3	0.56	G 3	E. coli	WT	2	Mono-culture	No interaction	0	0	culture	0.520521		G	3	0.56	G 3	E. coli	WT	2	Mono-culture	No interaction	0	0	culture	0.520521
A	9	0.148	A 9	E. coli	L	1	mono-culture	No interaction	0	0	culture	0.106938		B	4	0.55	B 4	E. coli	WT	2	Mono-culture	No interaction	0	0	culture	0.510521		B	4	0.55	B 4	E. coli	WT	2	Mono-culture	No interaction	0	0	culture	0.510521
C	9	0.146	C 9	E. coli	L	1	mono-culture	No interaction	0	0	culture	0.104938		D	4	0.522	D 4	E. coli	WT	2	Mono-culture	No interaction	0	0	culture	0.482521		D	4	0.522	D 4	E. coli	WT	2	Mono-culture	No interaction	0	0	culture	0.482521
E	9	0.15	E 9	E. coli	L	1	mono-culture	No interaction	0	0	culture	0.108938		F	4	0.544	F 4	E. coli	WT	2	Mono-culture	No interaction	0	0	culture	0.504521		F	4	0.544	F 4	E. coli	WT	2	Mono-culture	No interaction	0	0	culture	0.504521
G	9	0.148	G 9	E. coli	L	1	mono-culture	No interaction	0	0	culture	0.106938		H	4	0.566	H 4	E. coli	WT	2	Mono-culture	No interaction	0	0	culture	0.526521		H	4	0.566	H 4	E. coli	WT	2	Mono-culture	No interaction	0	0	culture	0.526521
B	10	0.138	B 10	E. coli	L	1	mono-culture	No interaction	0	0	culture	0.0969375		A	5	0.57	A 5	E. coli	WT	2	Mono-culture	No interaction	0	0	culture	0.530521		A	5	0.57	A 5	E. coli	WT	2	Mono-culture	No interaction	0	0	culture	0.530521
D	10	0.149	D 10	E. coli	L	1	mono-culture	No interaction	0	0	culture	0.107938		C	5	0.578	C 5	E. coli	WT	2	Mono-culture	No interaction	0	0	culture	0.538521		C	5	0.578	C 5	E. coli	WT	2	Mono-culture	No interaction	0	0	culture	0.538521
F	10	0.148	F 10	E. coli	L	1	mono-culture	No interaction	0	0	culture	0.106938		E	5	0.546	E 5	E. coli	WT	2	Mono-culture	No interaction	0	0	culture	0.506521		E	5	0.546	E 5	E. coli	WT	2	Mono-culture	No interaction	0	0	culture	0.506521
H	10	0.145	H 10	E. coli	L	1	mono-culture	No interaction	0	0	culture	0.103938		G	5	0.548	G 5	E. coli	WT	2	Mono-culture	No interaction	0	0	culture	0.508521		G	5	0.548	G 5	E. coli	WT	2	Mono-culture	No interaction	0	0	culture	0.508521
A	1	0.55	A 1	E. coli	WT	2	Mono-culture	No interaction	0	0	culture	0.510521		B	6	0.549	B 6	E. coli	WT	2	Mono-culture	No interaction	0	0	culture	0.509521		B	6	0.549	B 6	E. coli	WT	2	Mono-culture	No interaction	0	0	culture	0.509521
C	1	0.548	C 1	E. coli	WT	2	Mono-culture	No interaction	0	0	culture	0.508521		D	6	0.56	D 6	E. coli	WT	2	Mono-culture	No interaction	0	0	culture	0.520521		D	6	0.56	D 6	E. coli	WT	2	Mono-culture	No interaction	0	0	culture	0.520521
E	1	0.538	E 1	E. coli	WT	2	Mono-culture	No interaction	0	0	culture	0.498521		F	6	0.562	F 6	E. coli	WT	2	Mono-culture	No interaction	0	0	culture	0.522521		F	6	0.562	F 6	E. coli	WT	2	Mono-culture	No interaction	0	0	culture	0.522521
G	1	0.553	G 1	E. coli	WT	2	Mono-culture	No interaction	0	0	culture	0.513521		H	6	0.56	H 6	E. coli	WT	2	Mono-culture	No interaction	0	0	culture	0.520521		H	6	0.56	H 6	E. coli	WT	2	Mono-culture	No interaction	0	0	culture	0.520521
B	2	0.554	B 2	E. coli	WT	2	Mono-culture	No interaction	0	0	culture	0.514521		A	7	0.541	A 7	E. coli	WT	2	Mono-culture	No interaction	0	0	culture	0.501521		A	7	0.541	A 7	E. coli	WT	2	Mono-culture	No interaction	0	0	culture	0.501521
D	2	0.538	D 2	E. coli	WT	2	Mono-culture	No interaction	0	0	culture	0.498521		C	7	0.563	C 7	E. coli	WT	2	Mono-culture	No interaction	0	0	culture	0.523521		C	7	0.563	C 7	E. coli	WT	2	Mono-culture	No interaction	0	0	culture	0.523521
F	2	0.556	F 2	E. coli	WT	2	Mono-culture	No interaction	0	0	culture	0.516521		E	7	0.561	E 7	E. coli	WT	2	Mono-culture	No interaction	0	0	culture	0.521521		E	7	0.561	E 7	E. coli	WT	2	Mono-culture	No interaction	0	0	culture	0.521521
H	2	0.552	H 2	E. coli	WT	2	Mono-culture	No interaction	0	0	culture	0.512521		G	7	0.556	G 7	E. coli	WT	2	Mono-culture	No interaction	0	0	culture	0.516521		G	7	0.556	G 7	E. coli	WT	2	Mono-culture	No interaction	0	0	culture	0.516521
A	3	0.56	A 3	E. coli	WT	2	Mono-culture	No interaction	0	0	culture	0.520521		B	8	0.535	B 8	E. coli	WT	2	Mono-culture	No interaction	0	0	culture	0.495521		B	8	0.535	B 8	E. coli	WT	2	Mono-culture	No interaction	0	0	culture	0.495521
C	3	0.552	C 3	E. coli	WT	2	Mono-culture	No interaction	0	0	culture	0.512521		D	8	0.547	D 8	E. coli	WT	2	Mono-culture	No interaction	0	0	culture	0.507521		D	8	0.547	D 8	E. coli	WT	2	Mono-culture	No interaction	0	0	culture	0.507521
E	3	0.569	E 3	E. coli	WT	2	Mono-culture	No interaction	0	0	culture	0.529521		F	8	0.564	F 8	E. coli	WT	2	Mono-culture	No interaction	0	0	culture	0.524521		F	8	0.564	F 8	E. coli	WT	2	Mono-culture	No interaction	0	0	culture	0.524521
G	3	0.56	G 3	E. coli	WT	2	Mono-culture	No interaction	0	0	culture	0.520521		H	8	0.564	H 8	E. coli	WT	2	Mono-culture	No interaction	0	0	culture	0.524521		H	8	0.564	H 8	E. coli	WT	2	Mono-culture	No interaction	0	0	culture	0.524521
B	4	0.55	B 4	E. coli	WT	2	Mono-culture	No interaction	0	0	culture	0.510521		A	9	0.561	A 9	E. coli	WT	2	Mono-culture	No interaction	0	0	culture	0.521521		A	9	0.561	A 9	E. coli	WT	2	Mono-culture	No interaction	0	0	culture	0.521521
D	4	0.522	D 4	E. coli	WT	2	Mono-culture	No interaction	0	0	culture	0.482521		C	9	0.546	C 9	E. coli	WT	2	Mono-culture	No interaction	0	0	culture	0.506521		C	9	0.546	C 9	E. coli	WT	2	Mono-culture	No interaction	0	0	culture	0.506521
F	4	0.544	F 4	E. coli	WT	2	Mono-culture	No interaction	0	0	culture	0.504521		E	9	0.551	E 9	E. coli	WT	2	Mono-culture	No interaction	0	0	culture	0.511521		E	9	0.551	E 9	E. coli	WT	2	Mono-culture	No interaction	0	0	culture	0.511521
H	4	0.566	H 4	E. coli	WT	2	Mono-culture	No interaction	0	0	culture	0.526521		G	9	0.566	G 9	E. coli	WT	2	Mono-culture	No interaction	0	0	culture	0.526521		G	9	0.566	G 9	E. coli	WT	2	Mono-culture	No interaction	0	0	culture	0.526521
A	5	0.57	A 5	E. coli	WT	2	Mono-culture	No interaction	0	0	culture	0.530521		B	10	0.542	B 10	E. coli	WT	2	Mono-culture	No interaction	0	0	culture	0.502521		B	10	0.542	B 10	E. coli	WT	2	Mono-culture	No interaction	0	0	culture	0.502521
C	5	0.578	C 5	E. coli	WT	2	Mono-culture	No interaction	0	0	culture	0.538521		D	10	0.543	D 10	E. coli	WT	2	Mono-culture	No interaction	0	0	culture	0.503521		D	10	0.543	D 10	E. coli	WT	2	Mono-culture	No interaction	0	0	culture	0.503521
E	5	0.546	E 5	E. coli	WT	2	Mono-culture	No interaction	0	0	culture	0.506521		F	10	0.547	F 10	E. coli	WT	2	Mono-culture	No interaction	0	0	culture	0.507521		F	10	0.547	F 10	E. coli	WT	2	Mono-culture	No interaction	0	0	culture	0.507521
G	5	0.548	G 5	E. coli	WT	2	Mono-culture	No interaction	0	0	culture	0.508521		H	10	0.544	H 10	E. coli	WT	2	Mono-culture	No interaction	0	0	culture	0.504521		H	10	0.544	H 10	E. coli	WT	2	Mono-culture	No interaction	0	0	culture	0.504521
B	6	0.549	B 6	E. coli	WT	2	Mono-culture	No interaction	0	0	culture	0.509521		A	11	0.548	A 11	E. coli	WT	2	Mono-culture	No interaction	0	0	culture	0.508521		A	11	0.548	A 11	E. coli	WT	2	Mono-culture	No interaction	0	0	culture	0.508521
D	6	0.56	D 6	E. coli	WT	2	Mono-culture	No interaction	0	0	culture	0.520521		C	11	0.52	C 11	E. coli	WT	2	Mono-culture	No interaction	0	0	culture	0.480521		C	11	0.52	C 11	E. coli	WT	2	Mono-culture	No interaction	0	0	culture	0.480521
F	6	0.562	F 6	E. coli	WT	2	Mono-culture	No interaction	0	0	culture	0.522521		E	11	0.558	E 11	E. coli	WT	2	Mono-culture	No interaction	0	0	culture	0.518521		E	11	0.558	E 11	E. coli	WT	2	Mono-culture	No interaction	0	0	culture	0.518521
H	6	0.56	H 6	E. coli	WT	2	Mono-culture	No interaction	0	0	culture	0.520521		G	11	0.497	G 11	E. coli	WT	2	Mono-culture	No interaction	0	0	culture	0.457521		G	11	0.497	G 11	E. coli	WT	2	Mono-culture	No interaction	0	0	culture	0.457521
A	7	0.541	A 7	E. coli	WT	2	Mono-culture	No interaction	0	0	culture	0.501521		B	12	0.527	B 12	E. coli	WT	2	Mono-culture	No interaction	0	0	culture	0.487521		B	12	0.527	B 12	E. coli	WT	2	Mono-culture	No interaction	0	0	culture	0.487521
C	7	0.563	C 7	E. coli	WT	2	Mono-culture	No interaction	0	0	culture	0.523521		D	12	0.536	D 12	E. coli	WT	2	Mono-culture	No interaction	0	0	culture	0.496521		D	12	0.536	D 12	E. coli	WT	2	Mono-culture	No interaction	0	0	culture	0.496521
E	7	0.561	E 7	E. coli	WT	2	Mono-culture	No interaction	0	0	culture	0.521521		F	12	0.554	F 12	E. coli	WT	2	Mono-culture	No interaction	0	0	culture	0.514521		F	12	0.554	F 12	E. coli	WT	2	Mono-culture	No interaction	0	0	culture	0.514521
G	7	0.556	G 7	E. coli	WT	2	Mono-culture	No interaction	0	0	culture	0.516521		H	12	0.567	H 12	E. coli	WT	2	Mono-culture	No interaction	0	0	culture	0.527521		H	12	0.567	H 12	E. coli	WT	2	Mono-culture	No interaction	0	0	culture	0.527521
B	8	0.535	B 8	E. coli	WT	2	Mono-culture	No interaction	0	0	culture	0.495521		A	1	0.584	A 1	E. coli	M+I	2	co-culture	Obligate mutualism	0	0	culture	0.543646		A	1	0.584	A 1	E. coli	M+I	2	co-culture	Obligate mutualism	0	0	culture	0.543646
D	8	0.547	D 8	E. coli	WT	2	Mono-culture	No interaction	0	0	culture	0.507521		C	1	0.565	C 1	E. coli	M+I	2	co-culture	Obligate mutualism	0	0	culture	0.524646		C	1	0.565	C 1	E. coli	M+I	2	co-culture	Obligate mutualism	0	0	culture	0.524646
F	8	0.564	F 8	E. coli	WT	2	Mono-culture	No interaction	0	0	culture	0.524521		E	1	0.543	E 1	E. coli	M+I	2	co-culture	Obligate mutualism	0	0	culture	0.502646		E	1	0.543	E 1	E. coli	M+I	2	co-culture	Obligate mutualism	0	0	culture	0.502646
H	8	0.564	H 8	E. coli	WT	2	Mono-culture	No interaction	0	0	culture	0.524521		G	1	0.539	G 1	E. coli	M+I	2	co-culture	Obligate mutualism	0	0	culture	0.498646		G	1	0.539	G 1	E. coli	M+I	2	co-culture	Obligate mutualism	0	0	culture	0.498646
A	9	0.561	A 9	E. coli	WT	2	Mono-culture	No interaction	0	0	culture	0.521521		B	2	0.543	B 2	E. coli	M+I	2	co-culture	Obligate mutualism	0	0	culture	0.502646		B	2	0.543	B 2	E. coli	M+I	2	co-culture	Obligate mutualism	0	0	culture	0.502646
C	9	0.546	C 9	E. coli	WT	2	Mono-culture	No interaction	0	0	culture	0.506521		D	2	0.543	D 2	E. coli	M+I	2	co-culture	Obligate mutualism	0	0	culture	0.502646		D	2	0.543	D 2	E. coli	M+I	2	co-culture	Obligate mutualism	0	0	culture	0.502646
E	9	0.551	E 9	E. coli	WT	2	Mono-culture	No interaction	0	0	culture	0.511521		F	2	0.538	F 2	E. coli	M+I	2	co-culture	Obligate mutualism	0	0	culture	0.497646		F	2	0.538	F 2	E. coli	M+I	2	co-culture	Obligate mutualism	0	0	culture	0.497646
G	9	0.566	G 9	E. coli	WT	2	Mono-culture	No interaction	0	0	culture	0.526521		H	2	0.562	H 2	E. coli	M+I	2	co-culture	Obligate mutualism	0	0	culture	0.521646		H	2	0.562	H 2	E. coli	M+I	2	co-culture	Obligate mutualism	0	0	culture	0.521646
B	10	0.542	B 10	E. coli	WT	2	Mono-culture	No interaction	0	0	culture	0.502521		A	3	0.601	A 3	E. coli	M+I	2	co-culture	Obligate mutualism	0	0	culture	0.560646		A	3	0.601	A 3	E. coli	M+I	2	co-culture	Obligate mutualism	0	0	culture	0.560646
D	10	0.543	D 10	E. coli	WT	2	Mono-culture	No interaction	0	0	culture	0.503521		C	3	0.554	C 3	E. coli	M+I	2	co-culture	Obligate mutualism	0	0	culture	0.513646		C	3	0.554	C 3	E. coli	M+I	2	co-culture	Obligate mutualism	0	0	culture	0.513646
F	10	0.547	F 10	E. coli	WT	2	Mono-culture	No interaction	0	0	culture	0.507521		E	3	0.563	E 3	E. coli	M+I	2	co-culture	Obligate mutualism	0	0	culture	0.522646		E	3	0.563	E 3	E. coli	M+I	2	co-culture	Obligate mutualism	0	0	culture	0.522646
H	10	0.544	H 10	E. coli	WT	2	Mono-culture	No interaction	0	0	culture	0.504521		G	3	0.549	G 3	E. coli	M+I	2	co-culture	Obligate mutualism	0	0	culture	0.508646		G	3	0.549	G 3	E. coli	M+I	2	co-culture	Obligate mutualism	0	0	culture	0.508646
A	11	0.548	A 11	E. coli	WT	2	Mono-culture	No interaction	0	0	culture	0.508521		B	4	0.558	B 4	E. coli	M+I	2	co-culture	Obligate mutualism	0	0	culture	0.517646		B	4	0.558	B 4	E. coli	M+I	2	co-culture	Obligate mutualism	0	0	culture	0.517646
C	11	0.52	C 11	E. coli	WT	2	Mono-culture	No interaction	0	0	culture	0.480521		D	4	0.554	D 4	E. coli	M+I	2	co-culture	Obligate mutualism	0	0	culture	0.513646		D	4	0.554	D 4	E. coli	M+I	2	co-culture	Obligate mutualism	0	0	culture	0.513646
E	11	0.558	E 11	E. coli	WT	2	Mono-culture	No interaction	0	0	culture	0.518521		F	4	0.58	F 4	E. coli	M+I	2	co-culture	Obligate mutualism	0	0	culture	0.539646		F	4	0.58	F 4	E. coli	M+I	2	co-culture	Obligate mutualism	0	0	culture	0.539646
G	11	0.497	G 11	E. coli	WT	2	Mono-culture	No interaction	0	0	culture	0.457521		H	4	0.575	H 4	E. coli	M+I	2	co-culture	Obligate mutualism	0	0	culture	0.534646		H	4	0.575	H 4	E. coli	M+I	2	co-culture	Obligate mutualism	0	0	culture	0.534646
B	12	0.527	B 12	E. coli	WT	2	Mono-culture	No interaction	0	0	culture	0.487521		A	5	0.615	A 5	E. coli	M+I	2	co-culture	Obligate mutualism	0	0	culture	0.574646		A	5	0.615	A 5	E. coli	M+I	2	co-culture	Obligate mutualism	0	0	culture	0.574646
D	12	0.536	D 12	E. coli	WT	2	Mono-culture	No interaction	0	0	culture	0.496521		C	5	0.571	C 5	E. coli	M+I	2	co-culture	Obligate mutualism	0	0	culture	0.530646		C	5	0.571	C 5	E. coli	M+I	2	co-culture	Obligate mutualism	0	0	culture	0.530646
F	12	0.554	F 12	E. coli	WT	2	Mono-culture	No interaction	0	0	culture	0.514521		E	5	0.584	E 5	E. coli	M+I	2	co-culture	Obligate mutualism	0	0	culture	0.543646		E	5	0.584	E 5	E. coli	M+I	2	co-culture	Obligate mutualism	0	0	culture	0.543646
H	12	0.567	H 12	E. coli	WT	2	Mono-culture	No interaction	0	0	culture	0.527521		G	5	0.592	G 5	E. coli	M+I	2	co-culture	Obligate mutualism	0	0	culture	0.551646		G	5	0.592	G 5	E. coli	M+I	2	co-culture	Obligate mutualism	0	0	culture	0.551646
A	1	0.584	A 1	E. coli	M+I	2	co-culture	Obligate mutualism	0	0	culture	0.543646		B	6	0.588	B 6	E. coli	M+I	2	co-culture	Obligate mutualism	0	0	culture	0.547646		B	6	0.588	B 6	E. coli	M+I	2	co-culture	Obligate mutualism	0	0	culture	0.547646
C	1	0.565	C 1	E. coli	M+I	2	co-culture	Obligate mutualism	0	0	culture	0.524646		D	6	0.576	D 6	E. coli	M+I	2	co-culture	Obligate mutualism	0	0	culture	0.535646		D	6	0.576	D 6	E. coli	M+I	2	co-culture	Obligate mutualism	0	0	culture	0.535646
E	1	0.543	E 1	E. coli	M+I	2	co-culture	Obligate mutualism	0	0	culture	0.502646		F	6	0.56	F 6	E. coli	M+I	2	co-culture	Obligate mutualism	0	0	culture	0.519646		F	6	0.56	F 6	E. coli	M+I	2	co-culture	Obligate mutualism	0	0	culture	0.519646
G	1	0.539	G 1	E. coli	M+I	2	co-culture	Obligate mutualism	0	0	culture	0.498646		H	6	0.574	H 6	E. coli	M+I	2	co-culture	Obligate mutualism	0	0	culture	0.533646		H	6	0.574	H 6	E. coli	M+I	2	co-culture	Obligate mutualism	0	0	culture	0.533646
B	2	0.543	B 2	E. coli	M+I	2	co-culture	Obligate mutualism	0	0	culture	0.502646		A	7	0.567	A 7	E. coli	M+I	2	co-culture	Obligate mutualism	0	0	culture	0.526646		A	7	0.567	A 7	E. coli	M+I	2	co-culture	Obligate mutualism	0	0	culture	0.526646
D	2	0.543	D 2	E. coli	M+I	2	co-culture	Obligate mutualism	0	0	culture	0.502646		C	7	0.566	C 7	E. coli	M+I	2	co-culture	Obligate mutualism	0	0	culture	0.525646		C	7	0.566	C 7	E. coli	M+I	2	co-culture	Obligate mutualism	0	0	culture	0.525646
F	2	0.538	F 2	E. coli	M+I	2	co-culture	Obligate mutualism	0	0	culture	0.497646		E	7	0.558	E 7	E. coli	M+I	2	co-culture	Obligate mutualism	0	0	culture	0.517646		E	7	0.558	E 7	E. coli	M+I	2	co-culture	Obligate mutualism	0	0	culture	0.517646
H	2	0.562	H 2	E. coli	M+I	2	co-culture	Obligate mutualism	0	0	culture	0.521646		G	7	0.551	G 7	E. coli	M+I	2	co-culture	Obligate mutualism	0	0	culture	0.510646		G	7	0.551	G 7	E. coli	M+I	2	co-culture	Obligate mutualism	0	0	culture	0.510646
A	3	0.601	A 3	E. coli	M+I	2	co-culture	Obligate mutualism	0	0	culture	0.560646		B	8	0.551	B 8	E. coli	M+I	2	co-culture	Obligate mutualism	0	0	culture	0.510646		B	8	0.551	B 8	E. coli	M+I	2	co-culture	Obligate mutualism	0	0	culture	0.510646
C	3	0.554	C 3	E. coli	M+I	2	co-culture	Obligate mutualism	0	0	culture	0.513646		D	8	0.532	D 8	E. coli	M+I	2	co-culture	Obligate mutualism	0	0	culture	0.491646		D	8	0.532	D 8	E. coli	M+I	2	co-culture	Obligate mutualism	0	0	culture	0.491646
E	3	0.563	E 3	E. coli	M+I	2	co-culture	Obligate mutualism	0	0	culture	0.522646		F	8	0.535	F 8	E. coli	M+I	2	co-culture	Obligate mutualism	0	0	culture	0.494646		F	8	0.535	F 8	E. coli	M+I	2	co-culture	Obligate mutualism	0	0	culture	0.494646
G	3	0.549	G 3	E. coli	M+I	2	co-culture	Obligate mutualism	0	0	culture	0.508646		H	8	0.555	H 8	E. coli	M+I	2	co-culture	Obligate mutualism	0	0	culture	0.514646		H	8	0.555	H 8	E. coli	M+I	2	co-culture	Obligate mutualism	0	0	culture	0.514646
B	4	0.558	B 4	E. coli	M+I	2	co-culture	Obligate mutualism	0	0	culture	0.517646		A	9	0.573	A 9	E. coli	M+I	2	co-culture	Obligate mutualism	0	0	culture	0.532646		A	9	0.573	A 9	E. coli	M+I	2	co-culture	Obligate mutualism	0	0	culture	0.532646
D	4	0.554	D 4	E. coli	M+I	2	co-culture	Obligate mutualism	0	0	culture	0.513646		C	9	0.561	C 9	E. coli	M+I	2	co-culture	Obligate mutualism	0	0	culture	0.520646		C	9	0.561	C 9	E. coli	M+I	2	co-culture	Obligate mutualism	0	0	culture	0.520646
F	4	0.58	F 4	E. coli	M+I	2	co-culture	Obligate mutualism	0	0	culture	0.539646		E	9	0.543	E 9	E. coli	M+I	2	co-culture	Obligate mutualism	0	0	culture	0.502646		E	9	0.543	E 9	E. coli	M+I	2	co-culture	Obligate mutualism	0	0	culture	0.502646
H	4	0.575	H 4	E. coli	M+I	2	co-culture	Obligate mutualism	0	0	culture	0.534646		G	9	0.54	G 9	E. coli	M+I	2	co-culture	Obligate mutualism	0	0	culture	0.499646		G	9	0.54	G 9	E. coli	M+I	2	co-culture	Obligate mutualism	0	0	culture	0.499646
A	5	0.615	A 5	E. coli	M+I	2	co-culture	Obligate mutualism	0	0	culture	0.574646		B	10	0.538	B 10	E. coli	M+I	2	co-culture	Obligate mutualism	0	0	culture	0.497646		B	10	0.538	B 10	E. coli	M+I	2	co-culture	Obligate mutualism	0	0	culture	0.497646
C	5	0.571	C 5	E. coli	M+I	2	co-culture	Obligate mutualism	0	0	culture	0.530646		D	10	0.541	D 10	E. coli	M+I	2	co-culture	Obligate mutualism	0	0	culture	0.500646		D	10	0.541	D 10	E. coli	M+I	2	co-culture	Obligate mutualism	0	0	culture	0.500646
E	5	0.584	E 5	E. coli	M+I	2	co-culture	Obligate mutualism	0	0	culture	0.543646		F	10	0.543	F 10	E. coli	M+I	2	co-culture	Obligate mutualism	0	0	culture	0.502646		F	10	0.543	F 10	E. coli	M+I	2	co-culture	Obligate mutualism	0	0	culture	0.502646
G	5	0.592	G 5	E. coli	M+I	2	co-culture	Obligate mutualism	0	0	culture	0.551646		H	10	0.54	H 10	E. coli	M+I	2	co-culture	Obligate mutualism	0	0	culture	0.499646		H	10	0.54	H 10	E. coli	M+I	2	co-culture	Obligate mutualism	0	0	culture	0.499646
B	6	0.588	B 6	E. coli	M+I	2	co-culture	Obligate mutualism	0	0	culture	0.547646		A	11	0.567	A 11	E. coli	M+I	2	co-culture	Obligate mutualism	0	0	culture	0.526646		A	11	0.567	A 11	E. coli	M+I	2	co-culture	Obligate mutualism	0	0	culture	0.526646
D	6	0.576	D 6	E. coli	M+I	2	co-culture	Obligate mutualism	0	0	culture	0.535646		C	11	0.538	C 11	E. coli	M+I	2	co-culture	Obligate mutualism	0	0	culture	0.497646		C	11	0.538	C 11	E. coli	M+I	2	co-culture	Obligate mutualism	0	0	culture	0.497646
F	6	0.56	F 6	E. coli	M+I	2	co-culture	Obligate mutualism	0	0	culture	0.519646		E	11	0.534	E 11	E. coli	M+I	2	co-culture	Obligate mutualism	0	0	culture	0.493646		E	11	0.534	E 11	E. coli	M+I	2	co-culture	Obligate mutualism	0	0	culture	0.493646
H	6	0.574	H 6	E. coli	M+I	2	co-culture	Obligate mutualism	0	0	culture	0.533646		G	11	0.536	G 11	E. coli	M+I	2	co-culture	Obligate mutualism	0	0	culture	0.495646		G	11	0.536	G 11	E. coli	M+I	2	co-culture	Obligate mutualism	0	0	culture	0.495646
A	7	0.567	A 7	E. coli	M+I	2	co-culture	Obligate mutualism	0	0	culture	0.526646		B	12	0.564	B 12	E. coli	M+I	2	co-culture	Obligate mutualism	0	0	culture	0.523646		B	12	0.564	B 12	E. coli	M+I	2	co-culture	Obligate mutualism	0	0	culture	0.523646
C	7	0.566	C 7	E. coli	M+I	2	co-culture	Obligate mutualism	0	0	culture	0.525646		D	12	0.545	D 12	E. coli	M+I	2	co-culture	Obligate mutualism	0	0	culture	0.504646		D	12	0.545	D 12	E. coli	M+I	2	co-culture	Obligate mutualism	0	0	culture	0.504646
E	7	0.558	E 7	E. coli	M+I	2	co-culture	Obligate mutualism	0	0	culture	0.517646		F	12	0.535	F 12	E. coli	M+I	2	co-culture	Obligate mutualism	0	0	culture	0.494646		F	12	0.535	F 12	E. coli	M+I	2	co-culture	Obligate mutualism	0	0	culture	0.494646
G	7	0.551	G 7	E. coli	M+I	2	co-culture	Obligate mutualism	0	0	culture	0.510646		H	12	0.518	H 12	E. coli	M+I	2	co-culture	Obligate mutualism	0	0	culture	0.477646		H	12	0.518	H 12	E. coli	M+I	2	co-culture	Obligate mutualism	0	0	culture	0.477646
B	8	0.551	B 8	E. coli	M+I	2	co-culture	Obligate mutualism	0	0	culture	0.510646		A	1	0.54	A 1	E. coli	WT	3	Mono-culture	No interaction	0	0	culture	0.498667		A	1	0.54	A 1	E. coli	WT	3	Mono-culture	No interaction	0	0	culture	0.498667
D	8	0.532	D 8	E. coli	M+I	2	co-culture	Obligate mutualism	0	0	culture	0.491646		C	1	0.562	C 1	E. coli	WT	3	Mono-culture	No interaction	0	0	culture	0.520667		C	1	0.562	C 1	E. coli	WT	3	Mono-culture	No interaction	0	0	culture	0.520667
F	8	0.535	F 8	E. coli	M+I	2	co-culture	Obligate mutualism	0	0	culture	0.494646		E	1	0.55	E 1	E. coli	WT	3	Mono-culture	No interaction	0	0	culture	0.508667		E	1	0.55	E 1	E. coli	WT	3	Mono-culture	No interaction	0	0	culture	0.508667
H	8	0.555	H 8	E. coli	M+I	2	co-culture	Obligate mutualism	0	0	culture	0.514646		G	1	0.54	G 1	E. coli	WT	3	Mono-culture	No interaction	0	0	culture	0.498667		G	1	0.54	G 1	E. coli	WT	3	Mono-culture	No interaction	0	0	culture	0.498667
A	9	0.573	A 9	E. coli	M+I	2	co-culture	Obligate mutualism	0	0	culture	0.532646		B	2	0.569	B 2	E. coli	WT	3	Mono-culture	No interaction	0	0	culture	0.527667		B	2	0.569	B 2	E. coli	WT	3	Mono-culture	No interaction	0	0	culture	0.527667
C	9	0.561	C 9	E. coli	M+I	2	co-culture	Obligate mutualism	0	0	culture	0.520646		D	2	0.568	D 2	E. coli	WT	3	Mono-culture	No interaction	0	0	culture	0.526667		D	2	0.568	D 2	E. coli	WT	3	Mono-culture	No interaction	0	0	culture	0.526667
E	9	0.543	E 9	E. coli	M+I	2	co-culture	Obligate mutualism	0	0	culture	0.502646		F	2	0.57	F 2	E. coli	WT	3	Mono-culture	No interaction	0	0	culture	0.528667		F	2	0.57	F 2	E. coli	WT	3	Mono-culture	No interaction	0	0	culture	0.528667
G	9	0.54	G 9	E. coli	M+I	2	co-culture	Obligate mutualism	0	0	culture	0.499646		H	2	0.56	H 2	E. coli	WT	3	Mono-culture	No interaction	0	0	culture	0.518667		H	2	0.56	H 2	E. coli	WT	3	Mono-culture	No interaction	0	0	culture	0.518667
B	10	0.538	B 10	E. coli	M+I	2	co-culture	Obligate mutualism	0	0	culture	0.497646		A	3	0.571	A 3	E. coli	WT	3	Mono-culture	No interaction	0	0	culture	0.529667		A	3	0.571	A 3	E. coli	WT	3	Mono-culture	No interaction	0	0	culture	0.529667
D	10	0.541	D 10	E. coli	M+I	2	co-culture	Obligate mutualism	0	0	culture	0.500646		C	3	0.572	C 3	E. coli	WT	3	Mono-culture	No interaction	0	0	culture	0.530667		C	3	0.572	C 3	E. coli	WT	3	Mono-culture	No interaction	0	0	culture	0.530667
F	10	0.543	F 10	E. coli	M+I	2	co-culture	Obligate mutualism	0	0	culture	0.502646		E	3	0.579	E 3	E. coli	WT	3	Mono-culture	No interaction	0	0	culture	0.537667		E	3	0.579	E 3	E. coli	WT	3	Mono-culture	No interaction	0	0	culture	0.537667
H	10	0.54	H 10	E. coli	M+I	2	co-culture	Obligate mutualism	0	0	culture	0.499646		G	3	0.577	G 3	E. coli	WT	3	Mono-culture	No interaction	0	0	culture	0.535667		G	3	0.577	G 3	E. coli	WT	3	Mono-culture	No interaction	0	0	culture	0.535667
A	11	0.567	A 11	E. coli	M+I	2	co-culture	Obligate mutualism	0	0	culture	0.526646		B	4	0.575	B 4	E. coli	WT	3	Mono-culture	No interaction	0	0	culture	0.533667		B	4	0.575	B 4	E. coli	WT	3	Mono-culture	No interaction	0	0	culture	0.533667
C	11	0.538	C 11	E. coli	M+I	2	co-culture	Obligate mutualism	0	0	culture	0.497646		D	4	0.586	D 4	E. coli	WT	3	Mono-culture	No interaction	0	0	culture	0.544667		D	4	0.586	D 4	E. coli	WT	3	Mono-culture	No interaction	0	0	culture	0.544667
E	11	0.534	E 11	E. coli	M+I	2	co-culture	Obligate mutualism	0	0	culture	0.493646		F	4	0.58	F 4	E. coli	WT	3	Mono-culture	No interaction	0	0	culture	0.538667		F	4	0.58	F 4	E. coli	WT	3	Mono-culture	No interaction	0	0	culture	0.538667
G	11	0.536	G 11	E. coli	M+I	2	co-culture	Obligate mutualism	0	0	culture	0.495646		H	4	0.548	H 4	E. coli	WT	3	Mono-culture	No interaction	0	0	culture	0.506667		H	4	0.548	H 4	E. coli	WT	3	Mono-culture	No interaction	0	0	culture	0.506667
B	12	0.564	B 12	E. coli	M+I	2	co-culture	Obligate mutualism	0	0	culture	0.523646		A	5	0.583	A 5	E. coli	WT	3	Mono-culture	No interaction	0	0	culture	0.541667		A	5	0.583	A 5	E. coli	WT	3	Mono-culture	No interaction	0	0	culture	0.541667
D	12	0.545	D 12	E. coli	M+I	2	co-culture	Obligate mutualism	0	0	culture	0.504646		C	5	0.566	C 5	E. coli	WT	3	Mono-culture	No interaction	0	0	culture	0.524667		C	5	0.566	C 5	E. coli	WT	3	Mono-culture	No interaction	0	0	culture	0.524667
F	12	0.535	F 12	E. coli	M+I	2	co-culture	Obligate mutualism	0	0	culture	0.494646		E	5	0.601	E 5	E. coli	WT	3	Mono-culture	No interaction	0	0	culture	0.559667		E	5	0.601	E 5	E. coli	WT	3	Mono-culture	No interaction	0	0	culture	0.559667
H	12	0.518	H 12	E. coli	M+I	2	co-culture	Obligate mutualism	0	0	culture	0.477646		G	5	0.576	G 5	E. coli	WT	3	Mono-culture	No interaction	0	0	culture	0.534667		G	5	0.576	G 5	E. coli	WT	3	Mono-culture	No interaction	0	0	culture	0.534667
A	1	0.042	A 1	E. coli	M	2	mono-culture	No interaction	0	0	culture	0.00110417		B	6	0.562	B 6	E. coli	WT	3	Mono-culture	No interaction	0	0	culture	0.520667		B	6	0.562	B 6	E. coli	WT	3	Mono-culture	No interaction	0	0	culture	0.520667
C	1	0.045	C 1	E. coli	M	2	mono-culture	No interaction	0	0	culture	0.00410417		D	6	0.585	D 6	E. coli	WT	3	Mono-culture	No interaction	0	0	culture	0.543667		D	6	0.585	D 6	E. coli	WT	3	Mono-culture	No interaction	0	0	culture	0.543667
E	1	0.046	E 1	E. coli	M	2	mono-culture	No interaction	0	0	culture	0.00510417		F	6	0.585	F 6	E. coli	WT	3	Mono-culture	No interaction	0	0	culture	0.543667		F	6	0.585	F 6	E. coli	WT	3	Mono-culture	No interaction	0	0	culture	0.543667
G	1	0.044	G 1	E. coli	M	2	mono-culture	No interaction	0	0	culture	0.00310417		H	6	0.567	H 6	E. coli	WT	3	Mono-culture	No interaction	0	0	culture	0.525667		H	6	0.567	H 6	E. coli	WT	3	Mono-culture	No interaction	0	0	culture	0.525667
B	2	0.043	B 2	E. coli	M	2	mono-culture	No interaction	0	0	culture	0.00210417		A	7	0.582	A 7	E. coli	WT	3	Mono-culture	No interaction	0	0	culture	0.540667		A	7	0.582	A 7	E. coli	WT	3	Mono-culture	No interaction	0	0	culture	0.540667
D	2	0.043	D 2	E. coli	M	2	mono-culture	No interaction	0	0	culture	0.00210417		C	7	0.589	C 7	E. coli	WT	3	Mono-culture	No interaction	0	0	culture	0.547667		C	7	0.589	C 7	E. coli	WT	3	Mono-culture	No interaction	0	0	culture	0.547667
F	2	0.043	F 2	E. coli	M	2	mono-culture	No interaction	0	0	culture	0.00210417		E	7	0.576	E 7	E. coli	WT	3	Mono-culture	No interaction	0	0	culture	0.534667		E	7	0.576	E 7	E. coli	WT	3	Mono-culture	No interaction	0	0	culture	0.534667
H	2	0.042	H 2	E. coli	M	2	mono-culture	No interaction	0	0	culture	0.00110417		G	7	0.587	G 7	E. coli	WT	3	Mono-culture	No interaction	0	0	culture	0.545667		G	7	0.587	G 7	E. coli	WT	3	Mono-culture	No interaction	0	0	culture	0.545667
A	5	0.044	A 5	E. coli	I	2	mono-culture	No interaction	0	0	culture	0.00310417		B	8	0.586	B 8	E. coli	WT	3	Mono-culture	No interaction	0	0	culture	0.544667		B	8	0.586	B 8	E. coli	WT	3	Mono-culture	No interaction	0	0	culture	0.544667
C	5	0.045	C 5	E. coli	I	2	mono-culture	No interaction	0	0	culture	0.00410417		D	8	0.582	D 8	E. coli	WT	3	Mono-culture	No interaction	0	0	culture	0.540667		D	8	0.582	D 8	E. coli	WT	3	Mono-culture	No interaction	0	0	culture	0.540667
E	5	0.046	E 5	E. coli	I	2	mono-culture	No interaction	0	0	culture	0.00510417		F	8	0.58	F 8	E. coli	WT	3	Mono-culture	No interaction	0	0	culture	0.538667		F	8	0.58	F 8	E. coli	WT	3	Mono-culture	No interaction	0	0	culture	0.538667
G	5	0.045	G 5	E. coli	I	2	mono-culture	No interaction	0	0	culture	0.00410417		H	8	0.577	H 8	E. coli	WT	3	Mono-culture	No interaction	0	0	culture	0.535667		H	8	0.577	H 8	E. coli	WT	3	Mono-culture	No interaction	0	0	culture	0.535667
B	6	0.046	B 6	E. coli	I	2	mono-culture	No interaction	0	0	culture	0.00510417		A	9	0.595	A 9	E. coli	WT	3	Mono-culture	No interaction	0	0	culture	0.553667		A	9	0.595	A 9	E. coli	WT	3	Mono-culture	No interaction	0	0	culture	0.553667
D	6	0.045	D 6	E. coli	I	2	mono-culture	No interaction	0	0	culture	0.00410417		C	9	0.578	C 9	E. coli	WT	3	Mono-culture	No interaction	0	0	culture	0.536667		C	9	0.578	C 9	E. coli	WT	3	Mono-culture	No interaction	0	0	culture	0.536667
F	6	0.046	F 6	E. coli	I	2	mono-culture	No interaction	0	0	culture	0.00510417		E	9	0.572	E 9	E. coli	WT	3	Mono-culture	No interaction	0	0	culture	0.530667		E	9	0.572	E 9	E. coli	WT	3	Mono-culture	No interaction	0	0	culture	0.530667
H	6	0.044	H 6	E. coli	I	2	mono-culture	No interaction	0	0	culture	0.00310417		G	9	0.579	G 9	E. coli	WT	3	Mono-culture	No interaction	0	0	culture	0.537667		G	9	0.579	G 9	E. coli	WT	3	Mono-culture	No interaction	0	0	culture	0.537667
A	9	0.044	A 9	E. coli	L	2	mono-culture	No interaction	0	0	culture	0.00310417		B	10	0.576	B 10	E. coli	WT	3	Mono-culture	No interaction	0	0	culture	0.534667		B	10	0.576	B 10	E. coli	WT	3	Mono-culture	No interaction	0	0	culture	0.534667
C	9	0.045	C 9	E. coli	L	2	mono-culture	No interaction	0	0	culture	0.00410417		D	10	0.56	D 10	E. coli	WT	3	Mono-culture	No interaction	0	0	culture	0.518667		D	10	0.56	D 10	E. coli	WT	3	Mono-culture	No interaction	0	0	culture	0.518667
E	9	0.045	E 9	E. coli	L	2	mono-culture	No interaction	0	0	culture	0.00410417		F	10	0.574	F 10	E. coli	WT	3	Mono-culture	No interaction	0	0	culture	0.532667		F	10	0.574	F 10	E. coli	WT	3	Mono-culture	No interaction	0	0	culture	0.532667
G	9	0.045	G 9	E. coli	L	2	mono-culture	No interaction	0	0	culture	0.00410417		H	10	0.561	H 10	E. coli	WT	3	Mono-culture	No interaction	0	0	culture	0.519667		H	10	0.561	H 10	E. coli	WT	3	Mono-culture	No interaction	0	0	culture	0.519667
B	10	0.044	B 10	E. coli	L	2	mono-culture	No interaction	0	0	culture	0.00310417		A	11	0.563	A 11	E. coli	WT	3	Mono-culture	No interaction	0	0	culture	0.521667		A	11	0.563	A 11	E. coli	WT	3	Mono-culture	No interaction	0	0	culture	0.521667
D	10	0.045	D 10	E. coli	L	2	mono-culture	No interaction	0	0	culture	0.00410417		C	11	0.571	C 11	E. coli	WT	3	Mono-culture	No interaction	0	0	culture	0.529667		C	11	0.571	C 11	E. coli	WT	3	Mono-culture	No interaction	0	0	culture	0.529667
F	10	0.044	F 10	E. coli	L	2	mono-culture	No interaction	0	0	culture	0.00310417		E	11	0.554	E 11	E. coli	WT	3	Mono-culture	No interaction	0	0	culture	0.512667		E	11	0.554	E 11	E. coli	WT	3	Mono-culture	No interaction	0	0	culture	0.512667
H	10	0.043	H 10	E. coli	L	2	mono-culture	No interaction	0	0	culture	0.00210417		G	11	0.569	G 11	E. coli	WT	3	Mono-culture	No interaction	0	0	culture	0.527667		G	11	0.569	G 11	E. coli	WT	3	Mono-culture	No interaction	0	0	culture	0.527667
A	1	0.54	A 1	E. coli	WT	3	Mono-culture	No interaction	0	0	culture	0.498667		B	12	0.569	B 12	E. coli	WT	3	Mono-culture	No interaction	0	0	culture	0.527667		B	12	0.569	B 12	E. coli	WT	3	Mono-culture	No interaction	0	0	culture	0.527667
C	1	0.562	C 1	E. coli	WT	3	Mono-culture	No interaction	0	0	culture	0.520667		D	12	0.557	D 12	E. coli	WT	3	Mono-culture	No interaction	0	0	culture	0.515667		D	12	0.557	D 12	E. coli	WT	3	Mono-culture	No interaction	0	0	culture	0.515667
E	1	0.55	E 1	E. coli	WT	3	Mono-culture	No interaction	0	0	culture	0.508667		F	12	0.567	F 12	E. coli	WT	3	Mono-culture	No interaction	0	0	culture	0.525667		F	12	0.567	F 12	E. coli	WT	3	Mono-culture	No interaction	0	0	culture	0.525667
G	1	0.54	G 1	E. coli	WT	3	Mono-culture	No interaction	0	0	culture	0.498667		H	12	0.554	H 12	E. coli	WT	3	Mono-culture	No interaction	0	0	culture	0.512667		H	12	0.554	H 12	E. coli	WT	3	Mono-culture	No interaction	0	0	culture	0.512667
B	2	0.569	B 2	E. coli	WT	3	Mono-culture	No interaction	0	0	culture	0.527667		A	1	0.663	A 1	E. coli	M+I	3	co-culture	Obligate mutualism	0	0	culture	0.621708		A	1	0.663	A 1	E. coli	M+I	3	co-culture	Obligate mutualism	0	0	culture	0.621708
D	2	0.568	D 2	E. coli	WT	3	Mono-culture	No interaction	0	0	culture	0.526667		C	1	0.654	C 1	E. coli	M+I	3	co-culture	Obligate mutualism	0	0	culture	0.612708		C	1	0.654	C 1	E. coli	M+I	3	co-culture	Obligate mutualism	0	0	culture	0.612708
F	2	0.57	F 2	E. coli	WT	3	Mono-culture	No interaction	0	0	culture	0.528667		E	1	0.638	E 1	E. coli	M+I	3	co-culture	Obligate mutualism	0	0	culture	0.596708		E	1	0.638	E 1	E. coli	M+I	3	co-culture	Obligate mutualism	0	0	culture	0.596708
H	2	0.56	H 2	E. coli	WT	3	Mono-culture	No interaction	0	0	culture	0.518667		G	1	0.636	G 1	E. coli	M+I	3	co-culture	Obligate mutualism	0	0	culture	0.594708		G	1	0.636	G 1	E. coli	M+I	3	co-culture	Obligate mutualism	0	0	culture	0.594708
A	3	0.571	A 3	E. coli	WT	3	Mono-culture	No interaction	0	0	culture	0.529667		B	2	0.631	B 2	E. coli	M+I	3	co-culture	Obligate mutualism	0	0	culture	0.589708		B	2	0.631	B 2	E. coli	M+I	3	co-culture	Obligate mutualism	0	0	culture	0.589708
C	3	0.572	C 3	E. coli	WT	3	Mono-culture	No interaction	0	0	culture	0.530667		D	2	0.664	D 2	E. coli	M+I	3	co-culture	Obligate mutualism	0	0	culture	0.622708		D	2	0.664	D 2	E. coli	M+I	3	co-culture	Obligate mutualism	0	0	culture	0.622708
E	3	0.579	E 3	E. coli	WT	3	Mono-culture	No interaction	0	0	culture	0.537667		F	2	0.662	F 2	E. coli	M+I	3	co-culture	Obligate mutualism	0	0	culture	0.620708		F	2	0.662	F 2	E. coli	M+I	3	co-culture	Obligate mutualism	0	0	culture	0.620708
G	3	0.577	G 3	E. coli	WT	3	Mono-culture	No interaction	0	0	culture	0.535667		H	2	0.67	H 2	E. coli	M+I	3	co-culture	Obligate mutualism	0	0	culture	0.628708		H	2	0.67	H 2	E. coli	M+I	3	co-culture	Obligate mutualism	0	0	culture	0.628708
B	4	0.575	B 4	E. coli	WT	3	Mono-culture	No interaction	0	0	culture	0.533667		A	3	0.662	A 3	E. coli	M+I	3	co-culture	Obligate mutualism	0	0	culture	0.620708		A	3	0.662	A 3	E. coli	M+I	3	co-culture	Obligate mutualism	0	0	culture	0.620708
D	4	0.586	D 4	E. coli	WT	3	Mono-culture	No interaction	0	0	culture	0.544667		C	3	0.663	C 3	E. coli	M+I	3	co-culture	Obligate mutualism	0	0	culture	0.621708		C	3	0.663	C 3	E. coli	M+I	3	co-culture	Obligate mutualism	0	0	culture	0.621708
F	4	0.58	F 4	E. coli	WT	3	Mono-culture	No interaction	0	0	culture	0.538667		E	3	0.607	E 3	E. coli	M+I	3	co-culture	Obligate mutualism	0	0	culture	0.565708		E	3	0.607	E 3	E. coli	M+I	3	co-culture	Obligate mutualism	0	0	culture	0.565708
H	4	0.548	H 4	E. coli	WT	3	Mono-culture	No interaction	0	0	culture	0.506667		G	3	0.674	G 3	E. coli	M+I	3	co-culture	Obligate mutualism	0	0	culture	0.632708		G	3	0.674	G 3	E. coli	M+I	3	co-culture	Obligate mutualism	0	0	culture	0.632708
A	5	0.583	A 5	E. coli	WT	3	Mono-culture	No interaction	0	0	culture	0.541667		B	4	0.621	B 4	E. coli	M+I	3	co-culture	Obligate mutualism	0	0	culture	0.579708		B	4	0.621	B 4	E. coli	M+I	3	co-culture	Obligate mutualism	0	0	culture	0.579708
C	5	0.566	C 5	E. coli	WT	3	Mono-culture	No interaction	0	0	culture	0.524667		D	4	0.648	D 4	E. coli	M+I	3	co-culture	Obligate mutualism	0	0	culture	0.606708		D	4	0.648	D 4	E. coli	M+I	3	co-culture	Obligate mutualism	0	0	culture	0.606708
E	5	0.601	E 5	E. coli	WT	3	Mono-culture	No interaction	0	0	culture	0.559667		F	4	0.627	F 4	E. coli	M+I	3	co-culture	Obligate mutualism	0	0	culture	0.585708		F	4	0.627	F 4	E. coli	M+I	3	co-culture	Obligate mutualism	0	0	culture	0.585708
G	5	0.576	G 5	E. coli	WT	3	Mono-culture	No interaction	0	0	culture	0.534667		H	4	0.689	H 4	E. coli	M+I	3	co-culture	Obligate mutualism	0	0	culture	0.647708		H	4	0.689	H 4	E. coli	M+I	3	co-culture	Obligate mutualism	0	0	culture	0.647708
B	6	0.562	B 6	E. coli	WT	3	Mono-culture	No interaction	0	0	culture	0.520667		A	5	0.605	A 5	E. coli	M+I	3	co-culture	Obligate mutualism	0	0	culture	0.563708		A	5	0.605	A 5	E. coli	M+I	3	co-culture	Obligate mutualism	0	0	culture	0.563708
D	6	0.585	D 6	E. coli	WT	3	Mono-culture	No interaction	0	0	culture	0.543667		C	5	0.623	C 5	E. coli	M+I	3	co-culture	Obligate mutualism	0	0	culture	0.581708		C	5	0.623	C 5	E. coli	M+I	3	co-culture	Obligate mutualism	0	0	culture	0.581708
F	6	0.585	F 6	E. coli	WT	3	Mono-culture	No interaction	0	0	culture	0.543667		E	5	0.631	E 5	E. coli	M+I	3	co-culture	Obligate mutualism	0	0	culture	0.589708		E	5	0.631	E 5	E. coli	M+I	3	co-culture	Obligate mutualism	0	0	culture	0.589708
H	6	0.567	H 6	E. coli	WT	3	Mono-culture	No interaction	0	0	culture	0.525667		G	5	0.643	G 5	E. coli	M+I	3	co-culture	Obligate mutualism	0	0	culture	0.601708		G	5	0.643	G 5	E. coli	M+I	3	co-culture	Obligate mutualism	0	0	culture	0.601708
A	7	0.582	A 7	E. coli	WT	3	Mono-culture	No interaction	0	0	culture	0.540667		B	6	0.614	B 6	E. coli	M+I	3	co-culture	Obligate mutualism	0	0	culture	0.572708		B	6	0.614	B 6	E. coli	M+I	3	co-culture	Obligate mutualism	0	0	culture	0.572708
C	7	0.589	C 7	E. coli	WT	3	Mono-culture	No interaction	0	0	culture	0.547667		D	6	0.619	D 6	E. coli	M+I	3	co-culture	Obligate mutualism	0	0	culture	0.577708		D	6	0.619	D 6	E. coli	M+I	3	co-culture	Obligate mutualism	0	0	culture	0.577708
E	7	0.576	E 7	E. coli	WT	3	Mono-culture	No interaction	0	0	culture	0.534667		F	6	0.621	F 6	E. coli	M+I	3	co-culture	Obligate mutualism	0	0	culture	0.579708		F	6	0.621	F 6	E. coli	M+I	3	co-culture	Obligate mutualism	0	0	culture	0.579708
G	7	0.587	G 7	E. coli	WT	3	Mono-culture	No interaction	0	0	culture	0.545667		H	6	0.642	H 6	E. coli	M+I	3	co-culture	Obligate mutualism	0	0	culture	0.600708		H	6	0.642	H 6	E. coli	M+I	3	co-culture	Obligate mutualism	0	0	culture	0.600708
B	8	0.586	B 8	E. coli	WT	3	Mono-culture	No interaction	0	0	culture	0.544667		A	7	0.596	A 7	E. coli	M+I	3	co-culture	Obligate mutualism	0	0	culture	0.554708		A	7	0.596	A 7	E. coli	M+I	3	co-culture	Obligate mutualism	0	0	culture	0.554708
D	8	0.582	D 8	E. coli	WT	3	Mono-culture	No interaction	0	0	culture	0.540667		C	7	0.625	C 7	E. coli	M+I	3	co-culture	Obligate mutualism	0	0	culture	0.583708		C	7	0.625	C 7	E. coli	M+I	3	co-culture	Obligate mutualism	0	0	culture	0.583708
F	8	0.58	F 8	E. coli	WT	3	Mono-culture	No interaction	0	0	culture	0.538667		E	7	0.597	E 7	E. coli	M+I	3	co-culture	Obligate mutualism	0	0	culture	0.555708		E	7	0.597	E 7	E. coli	M+I	3	co-culture	Obligate mutualism	0	0	culture	0.555708
H	8	0.577	H 8	E. coli	WT	3	Mono-culture	No interaction	0	0	culture	0.535667		G	7	0.618	G 7	E. coli	M+I	3	co-culture	Obligate mutualism	0	0	culture	0.576708		G	7	0.618	G 7	E. coli	M+I	3	co-culture	Obligate mutualism	0	0	culture	0.576708
A	9	0.595	A 9	E. coli	WT	3	Mono-culture	No interaction	0	0	culture	0.553667		B	8	0.631	B 8	E. coli	M+I	3	co-culture	Obligate mutualism	0	0	culture	0.589708		B	8	0.631	B 8	E. coli	M+I	3	co-culture	Obligate mutualism	0	0	culture	0.589708
C	9	0.578	C 9	E. coli	WT	3	Mono-culture	No interaction	0	0	culture	0.536667		D	8	0.639	D 8	E. coli	M+I	3	co-culture	Obligate mutualism	0	0	culture	0.597708		D	8	0.639	D 8	E. coli	M+I	3	co-culture	Obligate mutualism	0	0	culture	0.597708
E	9	0.572	E 9	E. coli	WT	3	Mono-culture	No interaction	0	0	culture	0.530667		F	8	0.621	F 8	E. coli	M+I	3	co-culture	Obligate mutualism	0	0	culture	0.579708		F	8	0.621	F 8	E. coli	M+I	3	co-culture	Obligate mutualism	0	0	culture	0.579708
G	9	0.579	G 9	E. coli	WT	3	Mono-culture	No interaction	0	0	culture	0.537667		H	8	0.667	H 8	E. coli	M+I	3	co-culture	Obligate mutualism	0	0	culture	0.625708		H	8	0.667	H 8	E. coli	M+I	3	co-culture	Obligate mutualism	0	0	culture	0.625708
B	10	0.576	B 10	E. coli	WT	3	Mono-culture	No interaction	0	0	culture	0.534667		A	9	0.589	A 9	E. coli	M+I	3	co-culture	Obligate mutualism	0	0	culture	0.547708		A	9	0.589	A 9	E. coli	M+I	3	co-culture	Obligate mutualism	0	0	culture	0.547708
D	10	0.56	D 10	E. coli	WT	3	Mono-culture	No interaction	0	0	culture	0.518667		C	9	0.63	C 9	E. coli	M+I	3	co-culture	Obligate mutualism	0	0	culture	0.588708		C	9	0.63	C 9	E. coli	M+I	3	co-culture	Obligate mutualism	0	0	culture	0.588708
F	10	0.574	F 10	E. coli	WT	3	Mono-culture	No interaction	0	0	culture	0.532667		E	9	0.646	E 9	E. coli	M+I	3	co-culture	Obligate mutualism	0	0	culture	0.604708		E	9	0.646	E 9	E. coli	M+I	3	co-culture	Obligate mutualism	0	0	culture	0.604708
H	10	0.561	H 10	E. coli	WT	3	Mono-culture	No interaction	0	0	culture	0.519667		G	9	0.635	G 9	E. coli	M+I	3	co-culture	Obligate mutualism	0	0	culture	0.593708		G	9	0.635	G 9	E. coli	M+I	3	co-culture	Obligate mutualism	0	0	culture	0.593708
A	11	0.563	A 11	E. coli	WT	3	Mono-culture	No interaction	0	0	culture	0.521667		B	10	0.613	B 10	E. coli	M+I	3	co-culture	Obligate mutualism	0	0	culture	0.571708		B	10	0.613	B 10	E. coli	M+I	3	co-culture	Obligate mutualism	0	0	culture	0.571708
C	11	0.571	C 11	E. coli	WT	3	Mono-culture	No interaction	0	0	culture	0.529667		D	10	0.607	D 10	E. coli	M+I	3	co-culture	Obligate mutualism	0	0	culture	0.565708		D	10	0.607	D 10	E. coli	M+I	3	co-culture	Obligate mutualism	0	0	culture	0.565708
E	11	0.554	E 11	E. coli	WT	3	Mono-culture	No interaction	0	0	culture	0.512667		F	10	0.603	F 10	E. coli	M+I	3	co-culture	Obligate mutualism	0	0	culture	0.561708		F	10	0.603	F 10	E. coli	M+I	3	co-culture	Obligate mutualism	0	0	culture	0.561708
G	11	0.569	G 11	E. coli	WT	3	Mono-culture	No interaction	0	0	culture	0.527667		H	10	0.599	H 10	E. coli	M+I	3	co-culture	Obligate mutualism	0	0	culture	0.557708		H	10	0.599	H 10	E. coli	M+I	3	co-culture	Obligate mutualism	0	0	culture	0.557708
B	12	0.569	B 12	E. coli	WT	3	Mono-culture	No interaction	0	0	culture	0.527667		A	11	0.592	A 11	E. coli	M+I	3	co-culture	Obligate mutualism	0	0	culture	0.550708		A	11	0.592	A 11	E. coli	M+I	3	co-culture	Obligate mutualism	0	0	culture	0.550708
D	12	0.557	D 12	E. coli	WT	3	Mono-culture	No interaction	0	0	culture	0.515667		C	11	0.585	C 11	E. coli	M+I	3	co-culture	Obligate mutualism	0	0	culture	0.543708		C	11	0.585	C 11	E. coli	M+I	3	co-culture	Obligate mutualism	0	0	culture	0.543708
F	12	0.567	F 12	E. coli	WT	3	Mono-culture	No interaction	0	0	culture	0.525667		E	11	0.605	E 11	E. coli	M+I	3	co-culture	Obligate mutualism	0	0	culture	0.563708		E	11	0.605	E 11	E. coli	M+I	3	co-culture	Obligate mutualism	0	0	culture	0.563708
H	12	0.554	H 12	E. coli	WT	3	Mono-culture	No interaction	0	0	culture	0.512667		G	11	0.586	G 11	E. coli	M+I	3	co-culture	Obligate mutualism	0	0	culture	0.544708		G	11	0.586	G 11	E. coli	M+I	3	co-culture	Obligate mutualism	0	0	culture	0.544708
A	1	0.663	A 1	E. coli	M+I	3	co-culture	Obligate mutualism	0	0	culture	0.621708		B	12	0.558	B 12	E. coli	M+I	3	co-culture	Obligate mutualism	0	0	culture	0.516708		B	12	0.558	B 12	E. coli	M+I	3	co-culture	Obligate mutualism	0	0	culture	0.516708
C	1	0.654	C 1	E. coli	M+I	3	co-culture	Obligate mutualism	0	0	culture	0.612708		D	12	0.575	D 12	E. coli	M+I	3	co-culture	Obligate mutualism	0	0	culture	0.533708		D	12	0.575	D 12	E. coli	M+I	3	co-culture	Obligate mutualism	0	0	culture	0.533708
E	1	0.638	E 1	E. coli	M+I	3	co-culture	Obligate mutualism	0	0	culture	0.596708		F	12	0.567	F 12	E. coli	M+I	3	co-culture	Obligate mutualism	0	0	culture	0.525708		F	12	0.567	F 12	E. coli	M+I	3	co-culture	Obligate mutualism	0	0	culture	0.525708
G	1	0.636	G 1	E. coli	M+I	3	co-culture	Obligate mutualism	0	0	culture	0.594708		H	12	0.573	H 12	E. coli	M+I	3	co-culture	Obligate mutualism	0	0	culture	0.531708		H	12	0.573	H 12	E. coli	M+I	3	co-culture	Obligate mutualism	0	0	culture	0.531708
B	2	0.631	B 2	E. coli	M+I	3	co-culture	Obligate mutualism	0	0	culture	0.589708		A	1	0.599	A 1	E. coli	WT	4	Mono-culture	No interaction	3	0	culture	0.556292		A	1	0.306	A 1	E. coli	WT	4	Mono-culture	No interaction	0	0.4	culture	0.262437
D	2	0.664	D 2	E. coli	M+I	3	co-culture	Obligate mutualism	0	0	culture	0.622708		C	1	0.561	C 1	E. coli	WT	4	Mono-culture	No interaction	3	0	culture	0.518292		C	1	0.281	C 1	E. coli	WT	4	Mono-culture	No interaction	0	0.4	culture	0.237438
F	2	0.662	F 2	E. coli	M+I	3	co-culture	Obligate mutualism	0	0	culture	0.620708		E	1	0.616	E 1	E. coli	WT	4	Mono-culture	No interaction	3	0	culture	0.573292		E	1	0.282	E 1	E. coli	WT	4	Mono-culture	No interaction	0	0.4	culture	0.238437
H	2	0.67	H 2	E. coli	M+I	3	co-culture	Obligate mutualism	0	0	culture	0.628708		G	1	0.58	G 1	E. coli	WT	4	Mono-culture	No interaction	3	0	culture	0.537292		G	1	0.282	G 1	E. coli	WT	4	Mono-culture	No interaction	0	0.4	culture	0.238437
A	3	0.662	A 3	E. coli	M+I	3	co-culture	Obligate mutualism	0	0	culture	0.620708		B	2	0.625	B 2	E. coli	WT	4	Mono-culture	No interaction	3	0	culture	0.582292		B	2	0.273	B 2	E. coli	WT	4	Mono-culture	No interaction	0	0.4	culture	0.229437
C	3	0.663	C 3	E. coli	M+I	3	co-culture	Obligate mutualism	0	0	culture	0.621708		D	2	0.637	D 2	E. coli	WT	4	Mono-culture	No interaction	3	0	culture	0.594292		D	2	0.277	D 2	E. coli	WT	4	Mono-culture	No interaction	0	0.4	culture	0.233437
E	3	0.607	E 3	E. coli	M+I	3	co-culture	Obligate mutualism	0	0	culture	0.565708		F	2	0.619	F 2	E. coli	WT	4	Mono-culture	No interaction	3	0	culture	0.576292		F	2	0.286	F 2	E. coli	WT	4	Mono-culture	No interaction	0	0.4	culture	0.242438
G	3	0.674	G 3	E. coli	M+I	3	co-culture	Obligate mutualism	0	0	culture	0.632708		H	2	0.621	H 2	E. coli	WT	4	Mono-culture	No interaction	3	0	culture	0.578292		H	2	0.29	H 2	E. coli	WT	4	Mono-culture	No interaction	0	0.4	culture	0.246438
B	4	0.621	B 4	E. coli	M+I	3	co-culture	Obligate mutualism	0	0	culture	0.579708		A	3	0.574	A 3	E. coli	WT	4	Mono-culture	No interaction	3	0	culture	0.531292		A	3	0.278	A 3	E. coli	WT	4	Mono-culture	No interaction	0	0.4	culture	0.234437
D	4	0.648	D 4	E. coli	M+I	3	co-culture	Obligate mutualism	0	0	culture	0.606708		C	3	0.61	C 3	E. coli	WT	4	Mono-culture	No interaction	3	0	culture	0.567292		C	3	0.266	C 3	E. coli	WT	4	Mono-culture	No interaction	0	0.4	culture	0.222438
F	4	0.627	F 4	E. coli	M+I	3	co-culture	Obligate mutualism	0	0	culture	0.585708		E	3	0.674	E 3	E. coli	WT	4	Mono-culture	No interaction	3	0	culture	0.631292		E	3	0.288	E 3	E. coli	WT	4	Mono-culture	No interaction	0	0.4	culture	0.244438
H	4	0.689	H 4	E. coli	M+I	3	co-culture	Obligate mutualism	0	0	culture	0.647708		G	3	0.596	G 3	E. coli	WT	4	Mono-culture	No interaction	3	0	culture	0.553292		G	3	0.278	G 3	E. coli	WT	4	Mono-culture	No interaction	0	0.4	culture	0.234437
A	5	0.605	A 5	E. coli	M+I	3	co-culture	Obligate mutualism	0	0	culture	0.563708		B	4	0.646	B 4	E. coli	WT	4	Mono-culture	No interaction	3	0	culture	0.603292		B	4	0.269	B 4	E. coli	WT	4	Mono-culture	No interaction	0	0.4	culture	0.225438
C	5	0.623	C 5	E. coli	M+I	3	co-culture	Obligate mutualism	0	0	culture	0.581708		D	4	0.674	D 4	E. coli	WT	4	Mono-culture	No interaction	3	0	culture	0.631292		D	4	0.292	D 4	E. coli	WT	4	Mono-culture	No interaction	0	0.4	culture	0.248438
E	5	0.631	E 5	E. coli	M+I	3	co-culture	Obligate mutualism	0	0	culture	0.589708		F	4	0.624	F 4	E. coli	WT	4	Mono-culture	No interaction	3	0	culture	0.581292		F	4	0.29	F 4	E. coli	WT	4	Mono-culture	No interaction	0	0.4	culture	0.246438
G	5	0.643	G 5	E. coli	M+I	3	co-culture	Obligate mutualism	0	0	culture	0.601708		H	4	0.639	H 4	E. coli	WT	4	Mono-culture	No interaction	3	0	culture	0.596292		H	4	0.29	H 4	E. coli	WT	4	Mono-culture	No interaction	0	0.4	culture	0.246438
B	6	0.614	B 6	E. coli	M+I	3	co-culture	Obligate mutualism	0	0	culture	0.572708		A	5	0.627	A 5	E. coli	WT	4	Mono-culture	No interaction	3	0	culture	0.584292		A	5	0.28	A 5	E. coli	WT	4	Mono-culture	No interaction	0	0.4	culture	0.236438
D	6	0.619	D 6	E. coli	M+I	3	co-culture	Obligate mutualism	0	0	culture	0.577708		C	5	0.617	C 5	E. coli	WT	4	Mono-culture	No interaction	3	0	culture	0.574292		C	5	0.275	C 5	E. coli	WT	4	Mono-culture	No interaction	0	0.4	culture	0.231437
F	6	0.621	F 6	E. coli	M+I	3	co-culture	Obligate mutualism	0	0	culture	0.579708		E	5	0.654	E 5	E. coli	WT	4	Mono-culture	No interaction	3	0	culture	0.611292		E	5	0.287	E 5	E. coli	WT	4	Mono-culture	No interaction	0	0.4	culture	0.243438
H	6	0.642	H 6	E. coli	M+I	3	co-culture	Obligate mutualism	0	0	culture	0.600708		G	5	0.602	G 5	E. coli	WT	4	Mono-culture	No interaction	3	0	culture	0.559292		G	5	0.306	G 5	E. coli	WT	4	Mono-culture	No interaction	0	0.4	culture	0.262437
A	7	0.596	A 7	E. coli	M+I	3	co-culture	Obligate mutualism	0	0	culture	0.554708		B	6	0.65	B 6	E. coli	WT	4	Mono-culture	No interaction	3	0	culture	0.607292		B	6	0.284	B 6	E. coli	WT	4	Mono-culture	No interaction	0	0.4	culture	0.240437
C	7	0.625	C 7	E. coli	M+I	3	co-culture	Obligate mutualism	0	0	culture	0.583708		D	6	0.644	D 6	E. coli	WT	4	Mono-culture	No interaction	3	0	culture	0.601292		D	6	0.286	D 6	E. coli	WT	4	Mono-culture	No interaction	0	0.4	culture	0.242438
E	7	0.597	E 7	E. coli	M+I	3	co-culture	Obligate mutualism	0	0	culture	0.555708		F	6	0.657	F 6	E. coli	WT	4	Mono-culture	No interaction	3	0	culture	0.614292		F	6	0.3	F 6	E. coli	WT	4	Mono-culture	No interaction	0	0.4	culture	0.256437
G	7	0.618	G 7	E. coli	M+I	3	co-culture	Obligate mutualism	0	0	culture	0.576708		H	6	0.622	H 6	E. coli	WT	4	Mono-culture	No interaction	3	0	culture	0.579292		H	6	0.285	H 6	E. coli	WT	4	Mono-culture	No interaction	0	0.4	culture	0.241437
B	8	0.631	B 8	E. coli	M+I	3	co-culture	Obligate mutualism	0	0	culture	0.589708		A	7	0.612	A 7	E. coli	WT	4	Mono-culture	No interaction	3	0	culture	0.569292		A	7	0.286	A 7	E. coli	WT	4	Mono-culture	No interaction	0	0.4	culture	0.242438
D	8	0.639	D 8	E. coli	M+I	3	co-culture	Obligate mutualism	0	0	culture	0.597708		C	7	0.65	C 7	E. coli	WT	4	Mono-culture	No interaction	3	0	culture	0.607292		C	7	0.315	C 7	E. coli	WT	4	Mono-culture	No interaction	0	0.4	culture	0.271437
F	8	0.621	F 8	E. coli	M+I	3	co-culture	Obligate mutualism	0	0	culture	0.579708		E	7	0.674	E 7	E. coli	WT	4	Mono-culture	No interaction	3	0	culture	0.631292		E	7	0.287	E 7	E. coli	WT	4	Mono-culture	No interaction	0	0.4	culture	0.243438
H	8	0.667	H 8	E. coli	M+I	3	co-culture	Obligate mutualism	0	0	culture	0.625708		G	7	0.67	G 7	E. coli	WT	4	Mono-culture	No interaction	3	0	culture	0.627292		G	7	0.296	G 7	E. coli	WT	4	Mono-culture	No interaction	0	0.4	culture	0.252437
A	9	0.589	A 9	E. coli	M+I	3	co-culture	Obligate mutualism	0	0	culture	0.547708		B	8	0.665	B 8	E. coli	WT	4	Mono-culture	No interaction	3	0	culture	0.622292		B	8	0.287	B 8	E. coli	WT	4	Mono-culture	No interaction	0	0.4	culture	0.243438
C	9	0.63	C 9	E. coli	M+I	3	co-culture	Obligate mutualism	0	0	culture	0.588708		D	8	0.659	D 8	E. coli	WT	4	Mono-culture	No interaction	3	0	culture	0.616292		D	8	0.305	D 8	E. coli	WT	4	Mono-culture	No interaction	0	0.4	culture	0.261437
E	9	0.646	E 9	E. coli	M+I	3	co-culture	Obligate mutualism	0	0	culture	0.604708		F	8	0.676	F 8	E. coli	WT	4	Mono-culture	No interaction	3	0	culture	0.633292		F	8	0.283	F 8	E. coli	WT	4	Mono-culture	No interaction	0	0.4	culture	0.239437
G	9	0.635	G 9	E. coli	M+I	3	co-culture	Obligate mutualism	0	0	culture	0.593708		H	8	0.625	H 8	E. coli	WT	4	Mono-culture	No interaction	3	0	culture	0.582292		H	8	0.3	H 8	E. coli	WT	4	Mono-culture	No interaction	0	0.4	culture	0.256437
B	10	0.613	B 10	E. coli	M+I	3	co-culture	Obligate mutualism	0	0	culture	0.571708		A	9	0.653	A 9	E. coli	WT	4	Mono-culture	No interaction	3	0	culture	0.610292		A	9	0.286	A 9	E. coli	WT	4	Mono-culture	No interaction	0	0.4	culture	0.242438
D	10	0.607	D 10	E. coli	M+I	3	co-culture	Obligate mutualism	0	0	culture	0.565708		C	9	0.627	C 9	E. coli	WT	4	Mono-culture	No interaction	3	0	culture	0.584292		C	9	0.287	C 9	E. coli	WT	4	Mono-culture	No interaction	0	0.4	culture	0.243438
F	10	0.603	F 10	E. coli	M+I	3	co-culture	Obligate mutualism	0	0	culture	0.561708		E	9	0.667	E 9	E. coli	WT	4	Mono-culture	No interaction	3	0	culture	0.624292		E	9	0.302	E 9	E. coli	WT	4	Mono-culture	No interaction	0	0.4	culture	0.258437
H	10	0.599	H 10	E. coli	M+I	3	co-culture	Obligate mutualism	0	0	culture	0.557708		G	9	0.645	G 9	E. coli	WT	4	Mono-culture	No interaction	3	0	culture	0.602292		G	9	0.271	G 9	E. coli	WT	4	Mono-culture	No interaction	0	0.4	culture	0.227437
A	11	0.592	A 11	E. coli	M+I	3	co-culture	Obligate mutualism	0	0	culture	0.550708		B	10	0.692	B 10	E. coli	WT	4	Mono-culture	No interaction	3	0	culture	0.649292		B	10	0.288	B 10	E. coli	WT	4	Mono-culture	No interaction	0	0.4	culture	0.244438
C	11	0.585	C 11	E. coli	M+I	3	co-culture	Obligate mutualism	0	0	culture	0.543708		D	10	0.606	D 10	E. coli	WT	4	Mono-culture	No interaction	3	0	culture	0.563292		D	10	0.329	D 10	E. coli	WT	4	Mono-culture	No interaction	0	0.4	culture	0.285438
E	11	0.605	E 11	E. coli	M+I	3	co-culture	Obligate mutualism	0	0	culture	0.563708		F	10	0.672	F 10	E. coli	WT	4	Mono-culture	No interaction	3	0	culture	0.629292		F	10	0.288	F 10	E. coli	WT	4	Mono-culture	No interaction	0	0.4	culture	0.244438
G	11	0.586	G 11	E. coli	M+I	3	co-culture	Obligate mutualism	0	0	culture	0.544708		H	10	0.671	H 10	E. coli	WT	4	Mono-culture	No interaction	3	0	culture	0.628292		H	10	0.282	H 10	E. coli	WT	4	Mono-culture	No interaction	0	0.4	culture	0.238437
B	12	0.558	B 12	E. coli	M+I	3	co-culture	Obligate mutualism	0	0	culture	0.516708		A	11	0.674	A 11	E. coli	WT	4	Mono-culture	No interaction	3	0	culture	0.631292		A	11	0.282	A 11	E. coli	WT	4	Mono-culture	No interaction	0	0.4	culture	0.238437
D	12	0.575	D 12	E. coli	M+I	3	co-culture	Obligate mutualism	0	0	culture	0.533708		C	11	0.669	C 11	E. coli	WT	4	Mono-culture	No interaction	3	0	culture	0.626292		C	11	0.293	C 11	E. coli	WT	4	Mono-culture	No interaction	0	0.4	culture	0.249438
F	12	0.567	F 12	E. coli	M+I	3	co-culture	Obligate mutualism	0	0	culture	0.525708		E	11	0.664	E 11	E. coli	WT	4	Mono-culture	No interaction	3	0	culture	0.621292		E	11	0.289	E 11	E. coli	WT	4	Mono-culture	No interaction	0	0.4	culture	0.245438
H	12	0.573	H 12	E. coli	M+I	3	co-culture	Obligate mutualism	0	0	culture	0.531708		G	11	0.637	G 11	E. coli	WT	4	Mono-culture	No interaction	3	0	culture	0.594292		G	11	0.284	G 11	E. coli	WT	4	Mono-culture	No interaction	0	0.4	culture	0.240437
A	1	0.04	A 1	E. coli	M	3	mono-culture	No interaction	0	0	culture	-0.000395833		B	12	0.698	B 12	E. coli	WT	4	Mono-culture	No interaction	3	0	culture	0.655292		B	12	0.286	B 12	E. coli	WT	4	Mono-culture	No interaction	0	0.4	culture	0.242438
C	1	0.041	C 1	E. coli	M	3	mono-culture	No interaction	0	0	culture	0.000604167		D	12	0.639	D 12	E. coli	WT	4	Mono-culture	No interaction	3	0	culture	0.596292		D	12	0.3	D 12	E. coli	WT	4	Mono-culture	No interaction	0	0.4	culture	0.256437
E	1	0.04	E 1	E. coli	M	3	mono-culture	No interaction	0	0	culture	-0.000395833		F	12	0.67	F 12	E. coli	WT	4	Mono-culture	No interaction	3	0	culture	0.627292		F	12	0.281	F 12	E. coli	WT	4	Mono-culture	No interaction	0	0.4	culture	0.237438
G	1	0.04	G 1	E. coli	M	3	mono-culture	No interaction	0	0	culture	-0.000395833		H	12	0.663	H 12	E. coli	WT	4	Mono-culture	No interaction	3	0	culture	0.620292		H	12	0.309	H 12	E. coli	WT	4	Mono-culture	No interaction	0	0.4	culture	0.265437
B	2	0.041	B 2	E. coli	M	3	mono-culture	No interaction	0	0	culture	0.000604167		A	1	0.468	A 1	E. coli	M+I	4	co-culture	Obligate mutualism	3	0	culture	0.425271		A	1	0.303	A 1	E. coli	M+I	4	co-culture	Obligate mutualism	0	0.4	culture	0.259917
D	2	0.041	D 2	E. coli	M	3	mono-culture	No interaction	0	0	culture	0.000604167		C	1	0.448	C 1	E. coli	M+I	4	co-culture	Obligate mutualism	3	0	culture	0.405271		C	1	0.346	C 1	E. coli	M+I	4	co-culture	Obligate mutualism	0	0.4	culture	0.302917
F	2	0.041	F 2	E. coli	M	3	mono-culture	No interaction	0	0	culture	0.000604167		E	1	0.434	E 1	E. coli	M+I	4	co-culture	Obligate mutualism	3	0	culture	0.391271		E	1	0.317	E 1	E. coli	M+I	4	co-culture	Obligate mutualism	0	0.4	culture	0.273917
H	2	0.04	H 2	E. coli	M	3	mono-culture	No interaction	0	0	culture	-0.000395833		G	1	0.454	G 1	E. coli	M+I	4	co-culture	Obligate mutualism	3	0	culture	0.411271		G	1	0.308	G 1	E. coli	M+I	4	co-culture	Obligate mutualism	0	0.4	culture	0.264917
A	5	0.039	A 5	E. coli	I	3	mono-culture	No interaction	0	0	culture	-0.00139583		B	2	0.443	B 2	E. coli	M+I	4	co-culture	Obligate mutualism	3	0	culture	0.400271		B	2	0.335	B 2	E. coli	M+I	4	co-culture	Obligate mutualism	0	0.4	culture	0.291917
C	5	0.041	C 5	E. coli	I	3	mono-culture	No interaction	0	0	culture	0.000604167		D	2	0.444	D 2	E. coli	M+I	4	co-culture	Obligate mutualism	3	0	culture	0.401271		D	2	0.302	D 2	E. coli	M+I	4	co-culture	Obligate mutualism	0	0.4	culture	0.258917
E	5	0.04	E 5	E. coli	I	3	mono-culture	No interaction	0	0	culture	-0.000395833		F	2	0.491	F 2	E. coli	M+I	4	co-culture	Obligate mutualism	3	0	culture	0.448271		F	2	0.371	F 2	E. coli	M+I	4	co-culture	Obligate mutualism	0	0.4	culture	0.327917
G	5	0.041	G 5	E. coli	I	3	mono-culture	No interaction	0	0	culture	0.000604167		H	2	0.479	H 2	E. coli	M+I	4	co-culture	Obligate mutualism	3	0	culture	0.436271		H	2	0.362	H 2	E. coli	M+I	4	co-culture	Obligate mutualism	0	0.4	culture	0.318917
B	6	0.041	B 6	E. coli	I	3	mono-culture	No interaction	0	0	culture	0.000604167		A	3	0.482	A 3	E. coli	M+I	4	co-culture	Obligate mutualism	3	0	culture	0.439271		A	3	0.317	A 3	E. coli	M+I	4	co-culture	Obligate mutualism	0	0.4	culture	0.273917
D	6	0.041	D 6	E. coli	I	3	mono-culture	No interaction	0	0	culture	0.000604167		C	3	0.403	C 3	E. coli	M+I	4	co-culture	Obligate mutualism	3	0	culture	0.360271		C	3	0.297	C 3	E. coli	M+I	4	co-culture	Obligate mutualism	0	0.4	culture	0.253917
F	6	0.041	F 6	E. coli	I	3	mono-culture	No interaction	0	0	culture	0.000604167		E	3	0.441	E 3	E. coli	M+I	4	co-culture	Obligate mutualism	3	0	culture	0.398271		E	3	0.349	E 3	E. coli	M+I	4	co-culture	Obligate mutualism	0	0.4	culture	0.305917
H	6	0.041	H 6	E. coli	I	3	mono-culture	No interaction	0	0	culture	0.000604167		G	3	0.527	G 3	E. coli	M+I	4	co-culture	Obligate mutualism	3	0	culture	0.484271		G	3	0.384	G 3	E. coli	M+I	4	co-culture	Obligate mutualism	0	0.4	culture	0.340917
A	9	0.039	A 9	E. coli	L	3	mono-culture	No interaction	0	0	culture	-0.00139583		B	4	0.427	B 4	E. coli	M+I	4	co-culture	Obligate mutualism	3	0	culture	0.384271		B	4	0.308	B 4	E. coli	M+I	4	co-culture	Obligate mutualism	0	0.4	culture	0.264917
C	9	0.041	C 9	E. coli	L	3	mono-culture	No interaction	0	0	culture	0.000604167		D	4	0.406	D 4	E. coli	M+I	4	co-culture	Obligate mutualism	3	0	culture	0.363271		D	4	0.359	D 4	E. coli	M+I	4	co-culture	Obligate mutualism	0	0.4	culture	0.315917
E	9	0.041	E 9	E. coli	L	3	mono-culture	No interaction	0	0	culture	0.000604167		F	4	0.481	F 4	E. coli	M+I	4	co-culture	Obligate mutualism	3	0	culture	0.438271		F	4	0.343	F 4	E. coli	M+I	4	co-culture	Obligate mutualism	0	0.4	culture	0.299917
G	9	0.041	G 9	E. coli	L	3	mono-culture	No interaction	0	0	culture	0.000604167		H	4	0.512	H 4	E. coli	M+I	4	co-culture	Obligate mutualism	3	0	culture	0.469271		H	4	0.361	H 4	E. coli	M+I	4	co-culture	Obligate mutualism	0	0.4	culture	0.317917
B	10	0.041	B 10	E. coli	L	3	mono-culture	No interaction	0	0	culture	0.000604167		A	5	0.427	A 5	E. coli	M+I	4	co-culture	Obligate mutualism	3	0	culture	0.384271		A	5	0.292	A 5	E. coli	M+I	4	co-culture	Obligate mutualism	0	0.4	culture	0.248917
D	10	0.041	D 10	E. coli	L	3	mono-culture	No interaction	0	0	culture	0.000604167		C	5	0.432	C 5	E. coli	M+I	4	co-culture	Obligate mutualism	3	0	culture	0.389271		C	5	0.36	C 5	E. coli	M+I	4	co-culture	Obligate mutualism	0	0.4	culture	0.316917
F	10	0.04	F 10	E. coli	L	3	mono-culture	No interaction	0	0	culture	-0.000395833		E	5	0.473	E 5	E. coli	M+I	4	co-culture	Obligate mutualism	3	0	culture	0.430271		E	5	0.338	E 5	E. coli	M+I	4	co-culture	Obligate mutualism	0	0.4	culture	0.294917
H	10	0.041	H 10	E. coli	L	3	mono-culture	No interaction	0	0	culture	0.000604167		G	5	0.473	G 5	E. coli	M+I	4	co-culture	Obligate mutualism	3	0	culture	0.430271		G	5	0.338	G 5	E. coli	M+I	4	co-culture	Obligate mutualism	0	0.4	culture	0.294917
A	1	0.535	A 1	E. coli	WT	4	Mono-culture	No interaction	0	0	culture	0.494688		B	6	0.429	B 6	E. coli	M+I	4	co-culture	Obligate mutualism	3	0	culture	0.386271		B	6	0.342	B 6	E. coli	M+I	4	co-culture	Obligate mutualism	0	0.4	culture	0.298917
C	1	0.552	C 1	E. coli	WT	4	Mono-culture	No interaction	0	0	culture	0.511688		D	6	0.43	D 6	E. coli	M+I	4	co-culture	Obligate mutualism	3	0	culture	0.387271		D	6	0.342	D 6	E. coli	M+I	4	co-culture	Obligate mutualism	0	0.4	culture	0.298917
E	1	0.574	E 1	E. coli	WT	4	Mono-culture	No interaction	0	0	culture	0.533687		F	6	0.473	F 6	E. coli	M+I	4	co-culture	Obligate mutualism	3	0	culture	0.430271		F	6	0.344	F 6	E. coli	M+I	4	co-culture	Obligate mutualism	0	0.4	culture	0.300917
G	1	0.554	G 1	E. coli	WT	4	Mono-culture	No interaction	0	0	culture	0.513688		H	6	0.462	H 6	E. coli	M+I	4	co-culture	Obligate mutualism	3	0	culture	0.419271		H	6	0.372	H 6	E. coli	M+I	4	co-culture	Obligate mutualism	0	0.4	culture	0.328917
B	2	0.546	B 2	E. coli	WT	4	Mono-culture	No interaction	0	0	culture	0.505688		A	7	0.461	A 7	E. coli	M+I	4	co-culture	Obligate mutualism	3	0	culture	0.418271		A	7	0.293	A 7	E. coli	M+I	4	co-culture	Obligate mutualism	0	0.4	culture	0.249917
D	2	0.565	D 2	E. coli	WT	4	Mono-culture	No interaction	0	0	culture	0.524687		C	7	0.446	C 7	E. coli	M+I	4	co-culture	Obligate mutualism	3	0	culture	0.403271		C	7	0.35	C 7	E. coli	M+I	4	co-culture	Obligate mutualism	0	0.4	culture	0.306917
F	2	0.56	F 2	E. coli	WT	4	Mono-culture	No interaction	0	0	culture	0.519688		E	7	0.454	E 7	E. coli	M+I	4	co-culture	Obligate mutualism	3	0	culture	0.411271		E	7	0.333	E 7	E. coli	M+I	4	co-culture	Obligate mutualism	0	0.4	culture	0.289917
H	2	0.575	H 2	E. coli	WT	4	Mono-culture	No interaction	0	0	culture	0.534687		G	7	0.448	G 7	E. coli	M+I	4	co-culture	Obligate mutualism	3	0	culture	0.405271		G	7	0.364	G 7	E. coli	M+I	4	co-culture	Obligate mutualism	0	0.4	culture	0.320917
A	3	0.545	A 3	E. coli	WT	4	Mono-culture	No interaction	0	0	culture	0.504688		B	8	0.452	B 8	E. coli	M+I	4	co-culture	Obligate mutualism	3	0	culture	0.409271		B	8	0.312	B 8	E. coli	M+I	4	co-culture	Obligate mutualism	0	0.4	culture	0.268917
C	3	0.548	C 3	E. coli	WT	4	Mono-culture	No interaction	0	0	culture	0.507688		D	8	0.47	D 8	E. coli	M+I	4	co-culture	Obligate mutualism	3	0	culture	0.427271		D	8	0.348	D 8	E. coli	M+I	4	co-culture	Obligate mutualism	0	0.4	culture	0.304917
E	3	0.585	E 3	E. coli	WT	4	Mono-culture	No interaction	0	0	culture	0.544687		F	8	0.496	F 8	E. coli	M+I	4	co-culture	Obligate mutualism	3	0	culture	0.453271		F	8	0.373	F 8	E. coli	M+I	4	co-culture	Obligate mutualism	0	0.4	culture	0.329917
G	3	0.571	G 3	E. coli	WT	4	Mono-culture	No interaction	0	0	culture	0.530687		H	8	0.516	H 8	E. coli	M+I	4	co-culture	Obligate mutualism	3	0	culture	0.473271		H	8	0.358	H 8	E. coli	M+I	4	co-culture	Obligate mutualism	0	0.4	culture	0.314917
B	4	0.544	B 4	E. coli	WT	4	Mono-culture	No interaction	0	0	culture	0.503688		A	9	0.518	A 9	E. coli	M+I	4	co-culture	Obligate mutualism	3	0	culture	0.475271		A	9	0.285	A 9	E. coli	M+I	4	co-culture	Obligate mutualism	0	0.4	culture	0.241917
D	4	0.553	D 4	E. coli	WT	4	Mono-culture	No interaction	0	0	culture	0.512688		C	9	0.432	C 9	E. coli	M+I	4	co-culture	Obligate mutualism	3	0	culture	0.389271		C	9	0.338	C 9	E. coli	M+I	4	co-culture	Obligate mutualism	0	0.4	culture	0.294917
F	4	0.57	F 4	E. coli	WT	4	Mono-culture	No interaction	0	0	culture	0.529687		E	9	0.494	E 9	E. coli	M+I	4	co-culture	Obligate mutualism	3	0	culture	0.451271		E	9	0.373	E 9	E. coli	M+I	4	co-culture	Obligate mutualism	0	0.4	culture	0.329917
H	4	0.571	H 4	E. coli	WT	4	Mono-culture	No interaction	0	0	culture	0.530687		G	9	0.403	G 9	E. coli	M+I	4	co-culture	Obligate mutualism	3	0	culture	0.360271		G	9	0.297	G 9	E. coli	M+I	4	co-culture	Obligate mutualism	0	0.4	culture	0.253917
A	5	0.552	A 5	E. coli	WT	4	Mono-culture	No interaction	0	0	culture	0.511688		B	10	0.413	B 10	E. coli	M+I	4	co-culture	Obligate mutualism	3	0	culture	0.370271		B	10	0.331	B 10	E. coli	M+I	4	co-culture	Obligate mutualism	0	0.4	culture	0.287917
C	5	0.565	C 5	E. coli	WT	4	Mono-culture	No interaction	0	0	culture	0.524687		D	10	0.423	D 10	E. coli	M+I	4	co-culture	Obligate mutualism	3	0	culture	0.380271		D	10	0.359	D 10	E. coli	M+I	4	co-culture	Obligate mutualism	0	0.4	culture	0.315917
E	5	0.587	E 5	E. coli	WT	4	Mono-culture	No interaction	0	0	culture	0.546687		F	10	0.438	F 10	E. coli	M+I	4	co-culture	Obligate mutualism	3	0	culture	0.395271		F	10	0.283	F 10	E. coli	M+I	4	co-culture	Obligate mutualism	0	0.4	culture	0.239917
G	5	0.576	G 5	E. coli	WT	4	Mono-culture	No interaction	0	0	culture	0.535687		H	10	0.396	H 10	E. coli	M+I	4	co-culture	Obligate mutualism	3	0	culture	0.353271		H	10	0.31	H 10	E. coli	M+I	4	co-culture	Obligate mutualism	0	0.4	culture	0.266917
B	6	0.56	B 6	E. coli	WT	4	Mono-culture	No interaction	0	0	culture	0.519688		A	11	0.409	A 11	E. coli	M+I	4	co-culture	Obligate mutualism	3	0	culture	0.366271		A	11	0.359	A 11	E. coli	M+I	4	co-culture	Obligate mutualism	0	0.4	culture	0.315917
D	6	0.553	D 6	E. coli	WT	4	Mono-culture	No interaction	0	0	culture	0.512688		C	11	0.407	C 11	E. coli	M+I	4	co-culture	Obligate mutualism	3	0	culture	0.364271		C	11	0.336	C 11	E. coli	M+I	4	co-culture	Obligate mutualism	0	0.4	culture	0.292917
F	6	0.584	F 6	E. coli	WT	4	Mono-culture	No interaction	0	0	culture	0.543687		E	11	0.383	E 11	E. coli	M+I	4	co-culture	Obligate mutualism	3	0	culture	0.340271		E	11	0.293	E 11	E. coli	M+I	4	co-culture	Obligate mutualism	0	0.4	culture	0.249917
H	6	0.578	H 6	E. coli	WT	4	Mono-culture	No interaction	0	0	culture	0.537687		G	11	0.367	G 11	E. coli	M+I	4	co-culture	Obligate mutualism	3	0	culture	0.324271		G	11	0.294	G 11	E. coli	M+I	4	co-culture	Obligate mutualism	0	0.4	culture	0.250917
A	7	0.545	A 7	E. coli	WT	4	Mono-culture	No interaction	0	0	culture	0.504688		B	12	0.396	B 12	E. coli	M+I	4	co-culture	Obligate mutualism	3	0	culture	0.353271		B	12	0.304	B 12	E. coli	M+I	4	co-culture	Obligate mutualism	0	0.4	culture	0.260917
C	7	0.557	C 7	E. coli	WT	4	Mono-culture	No interaction	0	0	culture	0.516688		D	12	0.397	D 12	E. coli	M+I	4	co-culture	Obligate mutualism	3	0	culture	0.354271		D	12	0.28	D 12	E. coli	M+I	4	co-culture	Obligate mutualism	0	0.4	culture	0.236917
E	7	0.596	E 7	E. coli	WT	4	Mono-culture	No interaction	0	0	culture	0.555688		F	12	0.386	F 12	E. coli	M+I	4	co-culture	Obligate mutualism	3	0	culture	0.343271		F	12	0.313	F 12	E. coli	M+I	4	co-culture	Obligate mutualism	0	0.4	culture	0.269917
G	7	0.574	G 7	E. coli	WT	4	Mono-culture	No interaction	0	0	culture	0.533687		H	12	0.388	H 12	E. coli	M+I	4	co-culture	Obligate mutualism	3	0	culture	0.345271		H	12	0.316	H 12	E. coli	M+I	4	co-culture	Obligate mutualism	0	0.4	culture	0.272917
B	8	0.553	B 8	E. coli	WT	4	Mono-culture	No interaction	0	0	culture	0.512688		A	1	0.734	A 1	E. coli	WT	5	Mono-culture	No interaction	3	0	culture	0.692667		A	1	0.329	A 1	E. coli	WT	5	Mono-culture	No interaction	0	0.4	culture	0.275477
D	8	0.572	D 8	E. coli	WT	4	Mono-culture	No interaction	0	0	culture	0.531687		C	1	0.733	C 1	E. coli	WT	5	Mono-culture	No interaction	3	0	culture	0.691667		C	1	0.323	C 1	E. coli	WT	5	Mono-culture	No interaction	0	0.4	culture	0.269477
F	8	0.582	F 8	E. coli	WT	4	Mono-culture	No interaction	0	0	culture	0.541687		E	1	0.757	E 1	E. coli	WT	5	Mono-culture	No interaction	3	0	culture	0.715667		E	1	0.318	E 1	E. coli	WT	5	Mono-culture	No interaction	0	0.4	culture	0.264477
H	8	0.569	H 8	E. coli	WT	4	Mono-culture	No interaction	0	0	culture	0.528687		G	1	0.719	G 1	E. coli	WT	5	Mono-culture	No interaction	3	0	culture	0.677667		G	1	0.308	G 1	E. coli	WT	5	Mono-culture	No interaction	0	0.4	culture	0.254477
A	9	0.561	A 9	E. coli	WT	4	Mono-culture	No interaction	0	0	culture	0.520688		B	2	0.75	B 2	E. coli	WT	5	Mono-culture	No interaction	3	0	culture	0.708667		B	2	0.281	B 2	E. coli	WT	5	Mono-culture	No interaction	0	0.4	culture	0.227477
C	9	0.553	C 9	E. coli	WT	4	Mono-culture	No interaction	0	0	culture	0.512688		D	2	0.801	D 2	E. coli	WT	5	Mono-culture	No interaction	3	0	culture	0.759667		D	2	0.31	D 2	E. coli	WT	5	Mono-culture	No interaction	0	0.4	culture	0.256477
E	9	0.581	E 9	E. coli	WT	4	Mono-culture	No interaction	0	0	culture	0.540687		F	2	0.725	F 2	E. coli	WT	5	Mono-culture	No interaction	3	0	culture	0.683667		F	2	0.299	F 2	E. coli	WT	5	Mono-culture	No interaction	0	0.4	culture	0.245477
G	9	0.579	G 9	E. coli	WT	4	Mono-culture	No interaction	0	0	culture	0.538687		H	2	0.769	H 2	E. coli	WT	5	Mono-culture	No interaction	3	0	culture	0.727667		H	2	0.306	H 2	E. coli	WT	5	Mono-culture	No interaction	0	0.4	culture	0.252477
B	10	0.552	B 10	E. coli	WT	4	Mono-culture	No interaction	0	0	culture	0.511688		A	3	0.709	A 3	E. coli	WT	5	Mono-culture	No interaction	3	0	culture	0.667667		A	3	0.295	A 3	E. coli	WT	5	Mono-culture	No interaction	0	0.4	culture	0.241477
D	10	0.58	D 10	E. coli	WT	4	Mono-culture	No interaction	0	0	culture	0.539687		C	3	0.716	C 3	E. coli	WT	5	Mono-culture	No interaction	3	0	culture	0.674667		C	3	0.29	C 3	E. coli	WT	5	Mono-culture	No interaction	0	0.4	culture	0.236477
F	10	0.576	F 10	E. coli	WT	4	Mono-culture	No interaction	0	0	culture	0.535687		E	3	0.819	E 3	E. coli	WT	5	Mono-culture	No interaction	3	0	culture	0.777667		E	3	0.296	E 3	E. coli	WT	5	Mono-culture	No interaction	0	0.4	culture	0.242477
H	10	0.592	H 10	E. coli	WT	4	Mono-culture	No interaction	0	0	culture	0.551687		G	3	0.763	G 3	E. coli	WT	5	Mono-culture	No interaction	3	0	culture	0.721667		G	3	0.279	G 3	E. coli	WT	5	Mono-culture	No interaction	0	0.4	culture	0.225477
A	11	0.538	A 11	E. coli	WT	4	Mono-culture	No interaction	0	0	culture	0.497688		B	4	0.734	B 4	E. coli	WT	5	Mono-culture	No interaction	3	0	culture	0.692667		B	4	0.28	B 4	E. coli	WT	5	Mono-culture	No interaction	0	0.4	culture	0.226477
C	11	0.56	C 11	E. coli	WT	4	Mono-culture	No interaction	0	0	culture	0.519688		D	4	0.813	D 4	E. coli	WT	5	Mono-culture	No interaction	3	0	culture	0.771667		D	4	0.312	D 4	E. coli	WT	5	Mono-culture	No interaction	0	0.4	culture	0.258477
E	11	0.564	E 11	E. coli	WT	4	Mono-culture	No interaction	0	0	culture	0.523687		F	4	0.717	F 4	E. coli	WT	5	Mono-culture	No interaction	3	0	culture	0.675667		F	4	0.318	F 4	E. coli	WT	5	Mono-culture	No interaction	0	0.4	culture	0.264477
G	11	0.586	G 11	E. coli	WT	4	Mono-culture	No interaction	0	0	culture	0.545687		H	4	0.748	H 4	E. coli	WT	5	Mono-culture	No interaction	3	0	culture	0.706667		H	4	0.281	H 4	E. coli	WT	5	Mono-culture	No interaction	0	0.4	culture	0.227477
B	12	0.546	B 12	E. coli	WT	4	Mono-culture	No interaction	0	0	culture	0.505688		A	5	0.681	A 5	E. coli	WT	5	Mono-culture	No interaction	3	0	culture	0.639667		A	5	0.301	A 5	E. coli	WT	5	Mono-culture	No interaction	0	0.4	culture	0.247477
D	12	0.548	D 12	E. coli	WT	4	Mono-culture	No interaction	0	0	culture	0.507688		C	5	0.663	C 5	E. coli	WT	5	Mono-culture	No interaction	3	0	culture	0.621667		C	5	0.271	C 5	E. coli	WT	5	Mono-culture	No interaction	0	0.4	culture	0.217477
F	12	0.574	F 12	E. coli	WT	4	Mono-culture	No interaction	0	0	culture	0.533687		E	5	0.738	E 5	E. coli	WT	5	Mono-culture	No interaction	3	0	culture	0.696667		E	5	0.298	E 5	E. coli	WT	5	Mono-culture	No interaction	0	0.4	culture	0.244477
H	12	0.566	H 12	E. coli	WT	4	Mono-culture	No interaction	0	0	culture	0.525687		G	5	0.741	G 5	E. coli	WT	5	Mono-culture	No interaction	3	0	culture	0.699667		G	5	0.309	G 5	E. coli	WT	5	Mono-culture	No interaction	0	0.4	culture	0.255477
A	1	0.463	A 1	E. coli	M+I	4	co-culture	Obligate mutualism	0	0	culture	0.420125		B	6	0.741	B 6	E. coli	WT	5	Mono-culture	No interaction	3	0	culture	0.699667		B	6	0.28	B 6	E. coli	WT	5	Mono-culture	No interaction	0	0.4	culture	0.226477
C	1	0.49	C 1	E. coli	M+I	4	co-culture	Obligate mutualism	0	0	culture	0.447125		D	6	0.878	D 6	E. coli	WT	5	Mono-culture	No interaction	3	0	culture	0.836667		D	6	0.286	D 6	E. coli	WT	5	Mono-culture	No interaction	0	0.4	culture	0.232477
E	1	0.484	E 1	E. coli	M+I	4	co-culture	Obligate mutualism	0	0	culture	0.441125		F	6	0.858	F 6	E. coli	WT	5	Mono-culture	No interaction	3	0	culture	0.816667		F	6	0.278	F 6	E. coli	WT	5	Mono-culture	No interaction	0	0.4	culture	0.224477
G	1	0.47	G 1	E. coli	M+I	4	co-culture	Obligate mutualism	0	0	culture	0.427125		H	6	0.738	H 6	E. coli	WT	5	Mono-culture	No interaction	3	0	culture	0.696667		H	6	0.283	H 6	E. coli	WT	5	Mono-culture	No interaction	0	0.4	culture	0.229477
B	2	0.469	B 2	E. coli	M+I	4	co-culture	Obligate mutualism	0	0	culture	0.426125		A	7	0.71	A 7	E. coli	WT	5	Mono-culture	No interaction	3	0	culture	0.668667		A	7	0.279	A 7	E. coli	WT	5	Mono-culture	No interaction	0	0.4	culture	0.225477
D	2	0.504	D 2	E. coli	M+I	4	co-culture	Obligate mutualism	0	0	culture	0.461125		C	7	0.826	C 7	E. coli	WT	5	Mono-culture	No interaction	3	0	culture	0.784667		C	7	0.294	C 7	E. coli	WT	5	Mono-culture	No interaction	0	0.4	culture	0.240477
F	2	0.465	F 2	E. coli	M+I	4	co-culture	Obligate mutualism	0	0	culture	0.422125		E	7	0.721	E 7	E. coli	WT	5	Mono-culture	No interaction	3	0	culture	0.679667		E	7	0.283	E 7	E. coli	WT	5	Mono-culture	No interaction	0	0.4	culture	0.229477
H	2	0.478	H 2	E. coli	M+I	4	co-culture	Obligate mutualism	0	0	culture	0.435125		G	7	0.733	G 7	E. coli	WT	5	Mono-culture	No interaction	3	0	culture	0.691667		G	7	0.308	G 7	E. coli	WT	5	Mono-culture	No interaction	0	0.4	culture	0.254477
A	3	0.456	A 3	E. coli	M+I	4	co-culture	Obligate mutualism	0	0	culture	0.413125		B	8	0.788	B 8	E. coli	WT	5	Mono-culture	No interaction	3	0	culture	0.746667		B	8	0.279	B 8	E. coli	WT	5	Mono-culture	No interaction	0	0.4	culture	0.225477
C	3	0.474	C 3	E. coli	M+I	4	co-culture	Obligate mutualism	0	0	culture	0.431125		D	8	0.83	D 8	E. coli	WT	5	Mono-culture	No interaction	3	0	culture	0.788667		D	8	0.286	D 8	E. coli	WT	5	Mono-culture	No interaction	0	0.4	culture	0.232477
E	3	0.505	E 3	E. coli	M+I	4	co-culture	Obligate mutualism	0	0	culture	0.462125		F	8	0.73	F 8	E. coli	WT	5	Mono-culture	No interaction	3	0	culture	0.688667		F	8	0.3	F 8	E. coli	WT	5	Mono-culture	No interaction	0	0.4	culture	0.246477
G	3	0.477	G 3	E. coli	M+I	4	co-culture	Obligate mutualism	0	0	culture	0.434125		H	8	0.787	H 8	E. coli	WT	5	Mono-culture	No interaction	3	0	culture	0.745667		H	8	0.302	H 8	E. coli	WT	5	Mono-culture	No interaction	0	0.4	culture	0.248477
B	4	0.467	B 4	E. coli	M+I	4	co-culture	Obligate mutualism	0	0	culture	0.424125		A	9	0.735	A 9	E. coli	WT	5	Mono-culture	No interaction	3	0	culture	0.693667		A	9	0.279	A 9	E. coli	WT	5	Mono-culture	No interaction	0	0.4	culture	0.225477
D	4	0.503	D 4	E. coli	M+I	4	co-culture	Obligate mutualism	0	0	culture	0.460125		C	9	0.843	C 9	E. coli	WT	5	Mono-culture	No interaction	3	0	culture	0.801667		C	9	0.292	C 9	E. coli	WT	5	Mono-culture	No interaction	0	0.4	culture	0.238477
F	4	0.472	F 4	E. coli	M+I	4	co-culture	Obligate mutualism	0	0	culture	0.429125		E	9	0.804	E 9	E. coli	WT	5	Mono-culture	No interaction	3	0	culture	0.762667		E	9	0.291	E 9	E. coli	WT	5	Mono-culture	No interaction	0	0.4	culture	0.237477
H	4	0.482	H 4	E. coli	M+I	4	co-culture	Obligate mutualism	0	0	culture	0.439125		G	9	0.808	G 9	E. coli	WT	5	Mono-culture	No interaction	3	0	culture	0.766667		G	9	0.297	G 9	E. coli	WT	5	Mono-culture	No interaction	0	0.4	culture	0.243477
A	5	0.47	A 5	E. coli	M+I	4	co-culture	Obligate mutualism	0	0	culture	0.427125		B	10	0.779	B 10	E. coli	WT	5	Mono-culture	No interaction	3	0	culture	0.737667		B	10	0.295	B 10	E. coli	WT	5	Mono-culture	No interaction	0	0.4	culture	0.241477
C	5	0.484	C 5	E. coli	M+I	4	co-culture	Obligate mutualism	0	0	culture	0.441125		D	10	0.817	D 10	E. coli	WT	5	Mono-culture	No interaction	3	0	culture	0.775667		D	10	0.279	D 10	E. coli	WT	5	Mono-culture	No interaction	0	0.4	culture	0.225477
E	5	0.502	E 5	E. coli	M+I	4	co-culture	Obligate mutualism	0	0	culture	0.459125		F	10	0.782	F 10	E. coli	WT	5	Mono-culture	No interaction	3	0	culture	0.740667		F	10	0.274	F 10	E. coli	WT	5	Mono-culture	No interaction	0	0.4	culture	0.220477
G	5	0.487	G 5	E. coli	M+I	4	co-culture	Obligate mutualism	0	0	culture	0.444125		H	10	0.806	H 10	E. coli	WT	5	Mono-culture	No interaction	3	0	culture	0.764667		H	10	0.272	H 10	E. coli	WT	5	Mono-culture	No interaction	0	0.4	culture	0.218477
B	6	0.474	B 6	E. coli	M+I	4	co-culture	Obligate mutualism	0	0	culture	0.431125		A	11	0.763	A 11	E. coli	WT	5	Mono-culture	No interaction	3	0	culture	0.721667		A	11	0.272	A 11	E. coli	WT	5	Mono-culture	No interaction	0	0.4	culture	0.218477
D	6	0.488	D 6	E. coli	M+I	4	co-culture	Obligate mutualism	0	0	culture	0.445125		C	11	0.739	C 11	E. coli	WT	5	Mono-culture	No interaction	3	0	culture	0.697667		C	11	0.278	C 11	E. coli	WT	5	Mono-culture	No interaction	0	0.4	culture	0.224477
F	6	0.49	F 6	E. coli	M+I	4	co-culture	Obligate mutualism	0	0	culture	0.447125		E	11	0.856	E 11	E. coli	WT	5	Mono-culture	No interaction	3	0	culture	0.814667		E	11	0.28	E 11	E. coli	WT	5	Mono-culture	No interaction	0	0.4	culture	0.226477
H	6	0.481	H 6	E. coli	M+I	4	co-culture	Obligate mutualism	0	0	culture	0.438125		G	11	0.804	G 11	E. coli	WT	5	Mono-culture	No interaction	3	0	culture	0.762667		G	11	0.278	G 11	E. coli	WT	5	Mono-culture	No interaction	0	0.4	culture	0.224477
A	7	0.466	A 7	E. coli	M+I	4	co-culture	Obligate mutualism	0	0	culture	0.423125		B	12	0.755	B 12	E. coli	WT	5	Mono-culture	No interaction	3	0	culture	0.713667		B	12	0.27	B 12	E. coli	WT	5	Mono-culture	No interaction	0	0.4	culture	0.216477
C	7	0.49	C 7	E. coli	M+I	4	co-culture	Obligate mutualism	0	0	culture	0.447125		D	12	0.834	D 12	E. coli	WT	5	Mono-culture	No interaction	3	0	culture	0.792667		D	12	0.272	D 12	E. coli	WT	5	Mono-culture	No interaction	0	0.4	culture	0.218477
E	7	0.503	E 7	E. coli	M+I	4	co-culture	Obligate mutualism	0	0	culture	0.460125		F	12	0.811	F 12	E. coli	WT	5	Mono-culture	No interaction	3	0	culture	0.769667		F	12	0.293	F 12	E. coli	WT	5	Mono-culture	No interaction	0	0.4	culture	0.239477
G	7	0.497	G 7	E. coli	M+I	4	co-culture	Obligate mutualism	0	0	culture	0.454125		H	12	0.896	H 12	E. coli	WT	5	Mono-culture	No interaction	3	0	culture	0.854667		H	12	0.285	H 12	E. coli	WT	5	Mono-culture	No interaction	0	0.4	culture	0.231477
B	8	0.479	B 8	E. coli	M+I	4	co-culture	Obligate mutualism	0	0	culture	0.436125		A	1	0.606	A 1	E. coli	M+I	5	co-culture	Obligate mutualism	3	0	culture	0.564708		A	1	0.137	A 1	E. coli	M+I	5	co-culture	Obligate mutualism	0	0.4	culture	0.0967083
D	8	0.492	D 8	E. coli	M+I	4	co-culture	Obligate mutualism	0	0	culture	0.449125		C	1	0.634	C 1	E. coli	M+I	5	co-culture	Obligate mutualism	3	0	culture	0.592708		C	1	0.115	C 1	E. coli	M+I	5	co-culture	Obligate mutualism	0	0.4	culture	0.0747083
F	8	0.476	F 8	E. coli	M+I	4	co-culture	Obligate mutualism	0	0	culture	0.433125		E	1	0.559	E 1	E. coli	M+I	5	co-culture	Obligate mutualism	3	0	culture	0.517708		E	1	0.12	E 1	E. coli	M+I	5	co-culture	Obligate mutualism	0	0.4	culture	0.0797083
H	8	0.474	H 8	E. coli	M+I	4	co-culture	Obligate mutualism	0	0	culture	0.431125		G	1	0.584	G 1	E. coli	M+I	5	co-culture	Obligate mutualism	3	0	culture	0.542708		G	1	0.127	G 1	E. coli	M+I	5	co-culture	Obligate mutualism	0	0.4	culture	0.0867083
A	9	0.459	A 9	E. coli	M+I	4	co-culture	Obligate mutualism	0	0	culture	0.416125		B	2	0.583	B 2	E. coli	M+I	5	co-culture	Obligate mutualism	3	0	culture	0.541708		B	2	0.109	B 2	E. coli	M+I	5	co-culture	Obligate mutualism	0	0.4	culture	0.0687083
C	9	0.477	C 9	E. coli	M+I	4	co-culture	Obligate mutualism	0	0	culture	0.434125		D	2	0.561	D 2	E. coli	M+I	5	co-culture	Obligate mutualism	3	0	culture	0.519708		D	2	0.107	D 2	E. coli	M+I	5	co-culture	Obligate mutualism	0	0.4	culture	0.0667083
E	9	0.479	E 9	E. coli	M+I	4	co-culture	Obligate mutualism	0	0	culture	0.436125		F	2	0.605	F 2	E. coli	M+I	5	co-culture	Obligate mutualism	3	0	culture	0.563708		F	2	0.106	F 2	E. coli	M+I	5	co-culture	Obligate mutualism	0	0.4	culture	0.0657083
G	9	0.483	G 9	E. coli	M+I	4	co-culture	Obligate mutualism	0	0	culture	0.440125		H	2	0.548	H 2	E. coli	M+I	5	co-culture	Obligate mutualism	3	0	culture	0.506708		H	2	0.122	H 2	E. coli	M+I	5	co-culture	Obligate mutualism	0	0.4	culture	0.0817083
B	10	0.458	B 10	E. coli	M+I	4	co-culture	Obligate mutualism	0	0	culture	0.415125		A	3	0.618	A 3	E. coli	M+I	5	co-culture	Obligate mutualism	3	0	culture	0.576708		A	3	0.122	A 3	E. coli	M+I	5	co-culture	Obligate mutualism	0	0.4	culture	0.0817083
D	10	0.474	D 10	E. coli	M+I	4	co-culture	Obligate mutualism	0	0	culture	0.431125		C	3	0.52	C 3	E. coli	M+I	5	co-culture	Obligate mutualism	3	0	culture	0.478708		C	3	0.109	C 3	E. coli	M+I	5	co-culture	Obligate mutualism	0	0.4	culture	0.0687083
F	10	0.457	F 10	E. coli	M+I	4	co-culture	Obligate mutualism	0	0	culture	0.414125		E	3	0.508	E 3	E. coli	M+I	5	co-culture	Obligate mutualism	3	0	culture	0.466708		E	3	0.119	E 3	E. coli	M+I	5	co-culture	Obligate mutualism	0	0.4	culture	0.0787083
H	10	0.464	H 10	E. coli	M+I	4	co-culture	Obligate mutualism	0	0	culture	0.421125		G	3	0.631	G 3	E. coli	M+I	5	co-culture	Obligate mutualism	3	0	culture	0.589708		G	3	0.118	G 3	E. coli	M+I	5	co-culture	Obligate mutualism	0	0.4	culture	0.0777083
A	11	0.457	A 11	E. coli	M+I	4	co-culture	Obligate mutualism	0	0	culture	0.414125		B	4	0.515	B 4	E. coli	M+I	5	co-culture	Obligate mutualism	3	0	culture	0.473708		B	4	0.105	B 4	E. coli	M+I	5	co-culture	Obligate mutualism	0	0.4	culture	0.0647083
C	11	0.476	C 11	E. coli	M+I	4	co-culture	Obligate mutualism	0	0	culture	0.433125		D	4	0.497	D 4	E. coli	M+I	5	co-culture	Obligate mutualism	3	0	culture	0.455708		D	4	0.104	D 4	E. coli	M+I	5	co-culture	Obligate mutualism	0	0.4	culture	0.0637083
E	11	0.473	E 11	E. coli	M+I	4	co-culture	Obligate mutualism	0	0	culture	0.430125		F	4	0.55	F 4	E. coli	M+I	5	co-culture	Obligate mutualism	3	0	culture	0.508708		F	4	0.108	F 4	E. coli	M+I	5	co-culture	Obligate mutualism	0	0.4	culture	0.0677083
G	11	0.449	G 11	E. coli	M+I	4	co-culture	Obligate mutualism	0	0	culture	0.406125		H	4	0.597	H 4	E. coli	M+I	5	co-culture	Obligate mutualism	3	0	culture	0.555708		H	4	0.102	H 4	E. coli	M+I	5	co-culture	Obligate mutualism	0	0.4	culture	0.0617083
B	12	0.469	B 12	E. coli	M+I	4	co-culture	Obligate mutualism	0	0	culture	0.426125		A	5	0.523	A 5	E. coli	M+I	5	co-culture	Obligate mutualism	3	0	culture	0.481708		A	5	0.125	A 5	E. coli	M+I	5	co-culture	Obligate mutualism	0	0.4	culture	0.0847083
D	12	0.465	D 12	E. coli	M+I	4	co-culture	Obligate mutualism	0	0	culture	0.422125		C	5	0.522	C 5	E. coli	M+I	5	co-culture	Obligate mutualism	3	0	culture	0.480708		C	5	0.104	C 5	E. coli	M+I	5	co-culture	Obligate mutualism	0	0.4	culture	0.0637083
F	12	0.461	F 12	E. coli	M+I	4	co-culture	Obligate mutualism	0	0	culture	0.418125		E	5	0.537	E 5	E. coli	M+I	5	co-culture	Obligate mutualism	3	0	culture	0.495708		E	5	0.108	E 5	E. coli	M+I	5	co-culture	Obligate mutualism	0	0.4	culture	0.0677083
H	12	0.46	H 12	E. coli	M+I	4	co-culture	Obligate mutualism	0	0	culture	0.417125		G	5	0.546	G 5	E. coli	M+I	5	co-culture	Obligate mutualism	3	0	culture	0.504708		G	5	0.131	G 5	E. coli	M+I	5	co-culture	Obligate mutualism	0	0.4	culture	0.0907083
A	1	0.551	A 1	E. coli	WT	5	Mono-culture	No interaction	0	0	culture	0.508208		B	6	0.514	B 6	E. coli	M+I	5	co-culture	Obligate mutualism	3	0	culture	0.472708		B	6	0.12	B 6	E. coli	M+I	5	co-culture	Obligate mutualism	0	0.4	culture	0.0797083
C	1	0.579	C 1	E. coli	WT	5	Mono-culture	No interaction	0	0	culture	0.536208		D	6	0.514	D 6	E. coli	M+I	5	co-culture	Obligate mutualism	3	0	culture	0.472708		D	6	0.102	D 6	E. coli	M+I	5	co-culture	Obligate mutualism	0	0.4	culture	0.0617083
E	1	0.579	E 1	E. coli	WT	5	Mono-culture	No interaction	0	0	culture	0.536208		F	6	0.557	F 6	E. coli	M+I	5	co-culture	Obligate mutualism	3	0	culture	0.515708		F	6	0.123	F 6	E. coli	M+I	5	co-culture	Obligate mutualism	0	0.4	culture	0.0827083
G	1	0.549	G 1	E. coli	WT	5	Mono-culture	No interaction	0	0	culture	0.506208		H	6	0.549	H 6	E. coli	M+I	5	co-culture	Obligate mutualism	3	0	culture	0.507708		H	6	0.107	H 6	E. coli	M+I	5	co-culture	Obligate mutualism	0	0.4	culture	0.0667083
B	2	0.591	B 2	E. coli	WT	5	Mono-culture	No interaction	0	0	culture	0.548208		A	7	0.559	A 7	E. coli	M+I	5	co-culture	Obligate mutualism	3	0	culture	0.517708		A	7	0.125	A 7	E. coli	M+I	5	co-culture	Obligate mutualism	0	0.4	culture	0.0847083
D	2	0.577	D 2	E. coli	WT	5	Mono-culture	No interaction	0	0	culture	0.534208		C	7	0.542	C 7	E. coli	M+I	5	co-culture	Obligate mutualism	3	0	culture	0.500708		C	7	0.102	C 7	E. coli	M+I	5	co-culture	Obligate mutualism	0	0.4	culture	0.0617083
F	2	0.567	F 2	E. coli	WT	5	Mono-culture	No interaction	0	0	culture	0.524208		E	7	0.525	E 7	E. coli	M+I	5	co-culture	Obligate mutualism	3	0	culture	0.483708		E	7	0.115	E 7	E. coli	M+I	5	co-culture	Obligate mutualism	0	0.4	culture	0.0747083
H	2	0.585	H 2	E. coli	WT	5	Mono-culture	No interaction	0	0	culture	0.542208		G	7	0.524	G 7	E. coli	M+I	5	co-culture	Obligate mutualism	3	0	culture	0.482708		G	7	0.124	G 7	E. coli	M+I	5	co-culture	Obligate mutualism	0	0.4	culture	0.0837083
A	3	0.566	A 3	E. coli	WT	5	Mono-culture	No interaction	0	0	culture	0.523208		B	8	0.537	B 8	E. coli	M+I	5	co-culture	Obligate mutualism	3	0	culture	0.495708		B	8	0.117	B 8	E. coli	M+I	5	co-culture	Obligate mutualism	0	0.4	culture	0.0767083
C	3	0.551	C 3	E. coli	WT	5	Mono-culture	No interaction	0	0	culture	0.508208		D	8	0.543	D 8	E. coli	M+I	5	co-culture	Obligate mutualism	3	0	culture	0.501708		D	8	0.1	D 8	E. coli	M+I	5	co-culture	Obligate mutualism	0	0.4	culture	0.0597083
E	3	0.553	E 3	E. coli	WT	5	Mono-culture	No interaction	0	0	culture	0.510208		F	8	0.555	F 8	E. coli	M+I	5	co-culture	Obligate mutualism	3	0	culture	0.513708		F	8	0.119	F 8	E. coli	M+I	5	co-culture	Obligate mutualism	0	0.4	culture	0.0787083
G	3	0.584	G 3	E. coli	WT	5	Mono-culture	No interaction	0	0	culture	0.541208		H	8	0.613	H 8	E. coli	M+I	5	co-culture	Obligate mutualism	3	0	culture	0.571708		H	8	0.11	H 8	E. coli	M+I	5	co-culture	Obligate mutualism	0	0.4	culture	0.0697083
B	4	0.563	B 4	E. coli	WT	5	Mono-culture	No interaction	0	0	culture	0.520208		A	9	0.599	A 9	E. coli	M+I	5	co-culture	Obligate mutualism	3	0	culture	0.557708		A	9	0.116	A 9	E. coli	M+I	5	co-culture	Obligate mutualism	0	0.4	culture	0.0757083
D	4	0.56	D 4	E. coli	WT	5	Mono-culture	No interaction	0	0	culture	0.517208		C	9	0.509	C 9	E. coli	M+I	5	co-culture	Obligate mutualism	3	0	culture	0.467708		C	9	0.106	C 9	E. coli	M+I	5	co-culture	Obligate mutualism	0	0.4	culture	0.0657083
F	4	0.562	F 4	E. coli	WT	5	Mono-culture	No interaction	0	0	culture	0.519208		E	9	0.564	E 9	E. coli	M+I	5	co-culture	Obligate mutualism	3	0	culture	0.522708		E	9	0.108	E 9	E. coli	M+I	5	co-culture	Obligate mutualism	0	0.4	culture	0.0677083
H	4	0.582	H 4	E. coli	WT	5	Mono-culture	No interaction	0	0	culture	0.539208		G	9	0.471	G 9	E. coli	M+I	5	co-culture	Obligate mutualism	3	0	culture	0.429708		G	9	0.109	G 9	E. coli	M+I	5	co-culture	Obligate mutualism	0	0.4	culture	0.0687083
A	5	0.555	A 5	E. coli	WT	5	Mono-culture	No interaction	0	0	culture	0.512208		B	10	0.493	B 10	E. coli	M+I	5	co-culture	Obligate mutualism	3	0	culture	0.451708		B	10	0.109	B 10	E. coli	M+I	5	co-culture	Obligate mutualism	0	0.4	culture	0.0687083
C	5	0.536	C 5	E. coli	WT	5	Mono-culture	No interaction	0	0	culture	0.493208		D	10	0.474	D 10	E. coli	M+I	5	co-culture	Obligate mutualism	3	0	culture	0.432708		D	10	0.118	D 10	E. coli	M+I	5	co-culture	Obligate mutualism	0	0.4	culture	0.0777083
E	5	0.583	E 5	E. coli	WT	5	Mono-culture	No interaction	0	0	culture	0.540208		F	10	0.513	F 10	E. coli	M+I	5	co-culture	Obligate mutualism	3	0	culture	0.471708		F	10	0.119	F 10	E. coli	M+I	5	co-culture	Obligate mutualism	0	0.4	culture	0.0787083
G	5	0.553	G 5	E. coli	WT	5	Mono-culture	No interaction	0	0	culture	0.510208		H	10	0.477	H 10	E. coli	M+I	5	co-culture	Obligate mutualism	3	0	culture	0.435708		H	10	0.106	H 10	E. coli	M+I	5	co-culture	Obligate mutualism	0	0.4	culture	0.0657083
B	6	0.563	B 6	E. coli	WT	5	Mono-culture	No interaction	0	0	culture	0.520208		A	11	0.49	A 11	E. coli	M+I	5	co-culture	Obligate mutualism	3	0	culture	0.448708		A	11	0.112	A 11	E. coli	M+I	5	co-culture	Obligate mutualism	0	0.4	culture	0.0717083
D	6	0.562	D 6	E. coli	WT	5	Mono-culture	No interaction	0	0	culture	0.519208		C	11	0.493	C 11	E. coli	M+I	5	co-culture	Obligate mutualism	3	0	culture	0.451708		C	11	0.118	C 11	E. coli	M+I	5	co-culture	Obligate mutualism	0	0.4	culture	0.0777083
F	6	0.556	F 6	E. coli	WT	5	Mono-culture	No interaction	0	0	culture	0.513208		E	11	0.447	E 11	E. coli	M+I	5	co-culture	Obligate mutualism	3	0	culture	0.405708		E	11	0.126	E 11	E. coli	M+I	5	co-culture	Obligate mutualism	0	0.4	culture	0.0857083
H	6	0.563	H 6	E. coli	WT	5	Mono-culture	No interaction	0	0	culture	0.520208		G	11	0.458	G 11	E. coli	M+I	5	co-culture	Obligate mutualism	3	0	culture	0.416708		G	11	0.118	G 11	E. coli	M+I	5	co-culture	Obligate mutualism	0	0.4	culture	0.0777083
A	7	0.548	A 7	E. coli	WT	5	Mono-culture	No interaction	0	0	culture	0.505208		B	12	0.463	B 12	E. coli	M+I	5	co-culture	Obligate mutualism	3	0	culture	0.421708		B	12	0.132	B 12	E. coli	M+I	5	co-culture	Obligate mutualism	0	0.4	culture	0.0917083
C	7	0.563	C 7	E. coli	WT	5	Mono-culture	No interaction	0	0	culture	0.520208		D	12	0.462	D 12	E. coli	M+I	5	co-culture	Obligate mutualism	3	0	culture	0.420708		D	12	0.109	D 12	E. coli	M+I	5	co-culture	Obligate mutualism	0	0.4	culture	0.0687083
E	7	0.549	E 7	E. coli	WT	5	Mono-culture	No interaction	0	0	culture	0.506208		F	12	0.464	F 12	E. coli	M+I	5	co-culture	Obligate mutualism	3	0	culture	0.422708		F	12	0.109	F 12	E. coli	M+I	5	co-culture	Obligate mutualism	0	0.4	culture	0.0687083
G	7	0.562	G 7	E. coli	WT	5	Mono-culture	No interaction	0	0	culture	0.519208		H	12	0.459	H 12	E. coli	M+I	5	co-culture	Obligate mutualism	3	0	culture	0.417708		H	12	0.128	H 12	E. coli	M+I	5	co-culture	Obligate mutualism	0	0.4	culture	0.0877083
B	8	0.56	B 8	E. coli	WT	5	Mono-culture	No interaction	0	0	culture	0.517208		A	1	0.84	A 1	E. coli	WT	6	Mono-culture	No interaction	3	0	culture	0.798708		A	1	0.312	A 1	E. coli	WT	6	Mono-culture	No interaction	0	0.4	culture	0.272625
D	8	0.558	D 8	E. coli	WT	5	Mono-culture	No interaction	0	0	culture	0.515208		C	1	0.807	C 1	E. coli	WT	6	Mono-culture	No interaction	3	0	culture	0.765708		C	1	0.343	C 1	E. coli	WT	6	Mono-culture	No interaction	0	0.4	culture	0.303625
F	8	0.542	F 8	E. coli	WT	5	Mono-culture	No interaction	0	0	culture	0.499208		E	1	0.85	E 1	E. coli	WT	6	Mono-culture	No interaction	3	0	culture	0.808708		E	1	0.327	E 1	E. coli	WT	6	Mono-culture	No interaction	0	0.4	culture	0.287625
H	8	0.551	H 8	E. coli	WT	5	Mono-culture	No interaction	0	0	culture	0.508208		G	1	0.843	G 1	E. coli	WT	6	Mono-culture	No interaction	3	0	culture	0.801708		G	1	0.342	G 1	E. coli	WT	6	Mono-culture	No interaction	0	0.4	culture	0.302625
A	9	0.569	A 9	E. coli	WT	5	Mono-culture	No interaction	0	0	culture	0.526208		B	2	0.846	B 2	E. coli	WT	6	Mono-culture	No interaction	3	0	culture	0.804708		B	2	0.319	B 2	E. coli	WT	6	Mono-culture	No interaction	0	0.4	culture	0.279625
C	9	0.561	C 9	E. coli	WT	5	Mono-culture	No interaction	0	0	culture	0.518208		D	2	0.87	D 2	E. coli	WT	6	Mono-culture	No interaction	3	0	culture	0.828708		D	2	0.314	D 2	E. coli	WT	6	Mono-culture	No interaction	0	0.4	culture	0.274625
E	9	0.54	E 9	E. coli	WT	5	Mono-culture	No interaction	0	0	culture	0.497208		F	2	0.784	F 2	E. coli	WT	6	Mono-culture	No interaction	3	0	culture	0.742708		F	2	0.327	F 2	E. coli	WT	6	Mono-culture	No interaction	0	0.4	culture	0.287625
G	9	0.557	G 9	E. coli	WT	5	Mono-culture	No interaction	0	0	culture	0.514208		H	2	0.854	H 2	E. coli	WT	6	Mono-culture	No interaction	3	0	culture	0.812708		H	2	0.331	H 2	E. coli	WT	6	Mono-culture	No interaction	0	0.4	culture	0.291625
B	10	0.573	B 10	E. coli	WT	5	Mono-culture	No interaction	0	0	culture	0.530208		A	3	0.824	A 3	E. coli	WT	6	Mono-culture	No interaction	3	0	culture	0.782708		A	3	0.324	A 3	E. coli	WT	6	Mono-culture	No interaction	0	0.4	culture	0.284625
D	10	0.562	D 10	E. coli	WT	5	Mono-culture	No interaction	0	0	culture	0.519208		C	3	0.87	C 3	E. coli	WT	6	Mono-culture	No interaction	3	0	culture	0.828708		C	3	0.325	C 3	E. coli	WT	6	Mono-culture	No interaction	0	0.4	culture	0.285625
F	10	0.572	F 10	E. coli	WT	5	Mono-culture	No interaction	0	0	culture	0.529208		E	3	0.838	E 3	E. coli	WT	6	Mono-culture	No interaction	3	0	culture	0.796708		E	3	0.332	E 3	E. coli	WT	6	Mono-culture	No interaction	0	0.4	culture	0.292625
H	10	0.554	H 10	E. coli	WT	5	Mono-culture	No interaction	0	0	culture	0.511208		G	3	0.867	G 3	E. coli	WT	6	Mono-culture	No interaction	3	0	culture	0.825708		G	3	0.326	G 3	E. coli	WT	6	Mono-culture	No interaction	0	0.4	culture	0.286625
A	11	0.576	A 11	E. coli	WT	5	Mono-culture	No interaction	0	0	culture	0.533208		B	4	0.872	B 4	E. coli	WT	6	Mono-culture	No interaction	3	0	culture	0.830708		B	4	0.312	B 4	E. coli	WT	6	Mono-culture	No interaction	0	0.4	culture	0.272625
C	11	0.556	C 11	E. coli	WT	5	Mono-culture	No interaction	0	0	culture	0.513208		D	4	0.876	D 4	E. coli	WT	6	Mono-culture	No interaction	3	0	culture	0.834708		D	4	0.322	D 4	E. coli	WT	6	Mono-culture	No interaction	0	0.4	culture	0.282625
E	11	0.528	E 11	E. coli	WT	5	Mono-culture	No interaction	0	0	culture	0.485208		F	4	0.896	F 4	E. coli	WT	6	Mono-culture	No interaction	3	0	culture	0.854708		F	4	0.331	F 4	E. coli	WT	6	Mono-culture	No interaction	0	0.4	culture	0.291625
G	11	0.561	G 11	E. coli	WT	5	Mono-culture	No interaction	0	0	culture	0.518208		H	4	0.837	H 4	E. coli	WT	6	Mono-culture	No interaction	3	0	culture	0.795708		H	4	0.302	H 4	E. coli	WT	6	Mono-culture	No interaction	0	0.4	culture	0.262625
B	12	0.568	B 12	E. coli	WT	5	Mono-culture	No interaction	0	0	culture	0.525208		A	5	0.86	A 5	E. coli	WT	6	Mono-culture	No interaction	3	0	culture	0.818708		A	5	0.242	A 5	E. coli	WT	6	Mono-culture	No interaction	0	0.4	culture	0.202625
D	12	0.549	D 12	E. coli	WT	5	Mono-culture	No interaction	0	0	culture	0.506208		C	5	0.856	C 5	E. coli	WT	6	Mono-culture	No interaction	3	0	culture	0.814708		C	5	0.309	C 5	E. coli	WT	6	Mono-culture	No interaction	0	0.4	culture	0.269625
F	12	0.572	F 12	E. coli	WT	5	Mono-culture	No interaction	0	0	culture	0.529208		E	5	0.852	E 5	E. coli	WT	6	Mono-culture	No interaction	3	0	culture	0.810708		E	5	0.338	E 5	E. coli	WT	6	Mono-culture	No interaction	0	0.4	culture	0.298625
H	12	0.579	H 12	E. coli	WT	5	Mono-culture	No interaction	0	0	culture	0.536208		G	5	0.888	G 5	E. coli	WT	6	Mono-culture	No interaction	3	0	culture	0.846708		G	5	0.328	G 5	E. coli	WT	6	Mono-culture	No interaction	0	0.4	culture	0.288625
A	1	0.545	A 1	E. coli	M+I	5	co-culture	Obligate mutualism	0	0	culture	0.503396		B	6	0.824	B 6	E. coli	WT	6	Mono-culture	No interaction	3	0	culture	0.782708		B	6	0.313	B 6	E. coli	WT	6	Mono-culture	No interaction	0	0.4	culture	0.273625
C	1	0.526	C 1	E. coli	M+I	5	co-culture	Obligate mutualism	0	0	culture	0.484396		D	6	0.868	D 6	E. coli	WT	6	Mono-culture	No interaction	3	0	culture	0.826708		D	6	0.315	D 6	E. coli	WT	6	Mono-culture	No interaction	0	0.4	culture	0.275625
E	1	0.514	E 1	E. coli	M+I	5	co-culture	Obligate mutualism	0	0	culture	0.472396		F	6	0.88	F 6	E. coli	WT	6	Mono-culture	No interaction	3	0	culture	0.838708		F	6	0.326	F 6	E. coli	WT	6	Mono-culture	No interaction	0	0.4	culture	0.286625
G	1	0.529	G 1	E. coli	M+I	5	co-culture	Obligate mutualism	0	0	culture	0.487396		H	6	0.879	H 6	E. coli	WT	6	Mono-culture	No interaction	3	0	culture	0.837708		H	6	0.314	H 6	E. coli	WT	6	Mono-culture	No interaction	0	0.4	culture	0.274625
B	2	0.486	B 2	E. coli	M+I	5	co-culture	Obligate mutualism	0	0	culture	0.444396		A	7	0.89	A 7	E. coli	WT	6	Mono-culture	No interaction	3	0	culture	0.848708		A	7	0.311	A 7	E. coli	WT	6	Mono-culture	No interaction	0	0.4	culture	0.271625
D	2	0.53	D 2	E. coli	M+I	5	co-culture	Obligate mutualism	0	0	culture	0.488396		C	7	0.877	C 7	E. coli	WT	6	Mono-culture	No interaction	3	0	culture	0.835708		C	7	0.317	C 7	E. coli	WT	6	Mono-culture	No interaction	0	0.4	culture	0.277625
F	2	0.5	F 2	E. coli	M+I	5	co-culture	Obligate mutualism	0	0	culture	0.458396		E	7	0.849	E 7	E. coli	WT	6	Mono-culture	No interaction	3	0	culture	0.807708		E	7	0.34	E 7	E. coli	WT	6	Mono-culture	No interaction	0	0.4	culture	0.300625
H	2	0.546	H 2	E. coli	M+I	5	co-culture	Obligate mutualism	0	0	culture	0.504396		G	7	0.878	G 7	E. coli	WT	6	Mono-culture	No interaction	3	0	culture	0.836708		G	7	0.339	G 7	E. coli	WT	6	Mono-culture	No interaction	0	0.4	culture	0.299625
A	3	0.511	A 3	E. coli	M+I	5	co-culture	Obligate mutualism	0	0	culture	0.469396		B	8	0.842	B 8	E. coli	WT	6	Mono-culture	No interaction	3	0	culture	0.800708		B	8	0.317	B 8	E. coli	WT	6	Mono-culture	No interaction	0	0.4	culture	0.277625
C	3	0.509	C 3	E. coli	M+I	5	co-culture	Obligate mutualism	0	0	culture	0.467396		D	8	0.854	D 8	E. coli	WT	6	Mono-culture	No interaction	3	0	culture	0.812708		D	8	0.33	D 8	E. coli	WT	6	Mono-culture	No interaction	0	0.4	culture	0.290625
E	3	0.531	E 3	E. coli	M+I	5	co-culture	Obligate mutualism	0	0	culture	0.489396		F	8	0.825	F 8	E. coli	WT	6	Mono-culture	No interaction	3	0	culture	0.783708		F	8	0.327	F 8	E. coli	WT	6	Mono-culture	No interaction	0	0.4	culture	0.287625
G	3	0.565	G 3	E. coli	M+I	5	co-culture	Obligate mutualism	0	0	culture	0.523396		H	8	0.85	H 8	E. coli	WT	6	Mono-culture	No interaction	3	0	culture	0.808708		H	8	0.332	H 8	E. coli	WT	6	Mono-culture	No interaction	0	0.4	culture	0.292625
B	4	0.504	B 4	E. coli	M+I	5	co-culture	Obligate mutualism	0	0	culture	0.462396		A	9	0.815	A 9	E. coli	WT	6	Mono-culture	No interaction	3	0	culture	0.773708		A	9	0.308	A 9	E. coli	WT	6	Mono-culture	No interaction	0	0.4	culture	0.268625
D	4	0.518	D 4	E. coli	M+I	5	co-culture	Obligate mutualism	0	0	culture	0.476396		C	9	0.835	C 9	E. coli	WT	6	Mono-culture	No interaction	3	0	culture	0.793708		C	9	0.321	C 9	E. coli	WT	6	Mono-culture	No interaction	0	0.4	culture	0.281625
F	4	0.514	F 4	E. coli	M+I	5	co-culture	Obligate mutualism	0	0	culture	0.472396		E	9	0.854	E 9	E. coli	WT	6	Mono-culture	No interaction	3	0	culture	0.812708		E	9	0.331	E 9	E. coli	WT	6	Mono-culture	No interaction	0	0.4	culture	0.291625
H	4	0.538	H 4	E. coli	M+I	5	co-culture	Obligate mutualism	0	0	culture	0.496396		G	9	0.79	G 9	E. coli	WT	6	Mono-culture	No interaction	3	0	culture	0.748708		G	9	0.277	G 9	E. coli	WT	6	Mono-culture	No interaction	0	0.4	culture	0.237625
A	5	0.516	A 5	E. coli	M+I	5	co-culture	Obligate mutualism	0	0	culture	0.474396		B	10	0.79	B 10	E. coli	WT	6	Mono-culture	No interaction	3	0	culture	0.748708		B	10	0.317	B 10	E. coli	WT	6	Mono-culture	No interaction	0	0.4	culture	0.277625
C	5	0.51	C 5	E. coli	M+I	5	co-culture	Obligate mutualism	0	0	culture	0.468396		D	10	0.881	D 10	E. coli	WT	6	Mono-culture	No interaction	3	0	culture	0.839708		D	10	0.308	D 10	E. coli	WT	6	Mono-culture	No interaction	0	0.4	culture	0.268625
E	5	0.528	E 5	E. coli	M+I	5	co-culture	Obligate mutualism	0	0	culture	0.486396		F	10	0.833	F 10	E. coli	WT	6	Mono-culture	No interaction	3	0	culture	0.791708		F	10	0.296	F 10	E. coli	WT	6	Mono-culture	No interaction	0	0.4	culture	0.256625
G	5	0.564	G 5	E. coli	M+I	5	co-culture	Obligate mutualism	0	0	culture	0.522396		H	10	0.827	H 10	E. coli	WT	6	Mono-culture	No interaction	3	0	culture	0.785708		H	10	0.305	H 10	E. coli	WT	6	Mono-culture	No interaction	0	0.4	culture	0.265625
B	6	0.504	B 6	E. coli	M+I	5	co-culture	Obligate mutualism	0	0	culture	0.462396		A	11	0.861	A 11	E. coli	WT	6	Mono-culture	No interaction	3	0	culture	0.819708		A	11	0.32	A 11	E. coli	WT	6	Mono-culture	No interaction	0	0.4	culture	0.280625
D	6	0.521	D 6	E. coli	M+I	5	co-culture	Obligate mutualism	0	0	culture	0.479396		C	11	0.868	C 11	E. coli	WT	6	Mono-culture	No interaction	3	0	culture	0.826708		C	11	0.309	C 11	E. coli	WT	6	Mono-culture	No interaction	0	0.4	culture	0.269625
F	6	0.53	F 6	E. coli	M+I	5	co-culture	Obligate mutualism	0	0	culture	0.488396		E	11	0.87	E 11	E. coli	WT	6	Mono-culture	No interaction	3	0	culture	0.828708		E	11	0.32	E 11	E. coli	WT	6	Mono-culture	No interaction	0	0.4	culture	0.280625
H	6	0.533	H 6	E. coli	M+I	5	co-culture	Obligate mutualism	0	0	culture	0.491396		G	11	0.806	G 11	E. coli	WT	6	Mono-culture	No interaction	3	0	culture	0.764708		G	11	0.299	G 11	E. coli	WT	6	Mono-culture	No interaction	0	0.4	culture	0.259625
A	7	0.521	A 7	E. coli	M+I	5	co-culture	Obligate mutualism	0	0	culture	0.479396		B	12	0.787	B 12	E. coli	WT	6	Mono-culture	No interaction	3	0	culture	0.745708		B	12	0.291	B 12	E. coli	WT	6	Mono-culture	No interaction	0	0.4	culture	0.251625
C	7	0.543	C 7	E. coli	M+I	5	co-culture	Obligate mutualism	0	0	culture	0.501396		D	12	0.879	D 12	E. coli	WT	6	Mono-culture	No interaction	3	0	culture	0.837708		D	12	0.284	D 12	E. coli	WT	6	Mono-culture	No interaction	0	0.4	culture	0.244625
E	7	0.539	E 7	E. coli	M+I	5	co-culture	Obligate mutualism	0	0	culture	0.497396		F	12	0.903	F 12	E. coli	WT	6	Mono-culture	No interaction	3	0	culture	0.861708		F	12	0.321	F 12	E. coli	WT	6	Mono-culture	No interaction	0	0.4	culture	0.281625
G	7	0.525	G 7	E. coli	M+I	5	co-culture	Obligate mutualism	0	0	culture	0.483396		H	12	0.85	H 12	E. coli	WT	6	Mono-culture	No interaction	3	0	culture	0.808708		H	12	0.295	H 12	E. coli	WT	6	Mono-culture	No interaction	0	0.4	culture	0.255625
B	8	0.504	B 8	E. coli	M+I	5	co-culture	Obligate mutualism	0	0	culture	0.462396		A	1	0.545	A 1	E. coli	M+I	6	co-culture	Obligate mutualism	3	0	culture	0.503938		A	1	0.061	A 1	E. coli	M+I	6	co-culture	Obligate mutualism	0	0.4	culture	0.0216458
D	8	0.519	D 8	E. coli	M+I	5	co-culture	Obligate mutualism	0	0	culture	0.477396		C	1	0.453	C 1	E. coli	M+I	6	co-culture	Obligate mutualism	3	0	culture	0.411938		C	1	0.053	C 1	E. coli	M+I	6	co-culture	Obligate mutualism	0	0.4	culture	0.0136458
F	8	0.508	F 8	E. coli	M+I	5	co-culture	Obligate mutualism	0	0	culture	0.466396		E	1	0.467	E 1	E. coli	M+I	6	co-culture	Obligate mutualism	3	0	culture	0.425938		E	1	0.054	E 1	E. coli	M+I	6	co-culture	Obligate mutualism	0	0.4	culture	0.0146458
H	8	0.527	H 8	E. coli	M+I	5	co-culture	Obligate mutualism	0	0	culture	0.485396		G	1	0.521	G 1	E. coli	M+I	6	co-culture	Obligate mutualism	3	0	culture	0.479938		G	1	0.057	G 1	E. coli	M+I	6	co-culture	Obligate mutualism	0	0.4	culture	0.0176458
A	9	0.513	A 9	E. coli	M+I	5	co-culture	Obligate mutualism	0	0	culture	0.471396		B	2	0.529	B 2	E. coli	M+I	6	co-culture	Obligate mutualism	3	0	culture	0.487938		B	2	0.052	B 2	E. coli	M+I	6	co-culture	Obligate mutualism	0	0.4	culture	0.0126458
C	9	0.527	C 9	E. coli	M+I	5	co-culture	Obligate mutualism	0	0	culture	0.485396		D	2	0.466	D 2	E. coli	M+I	6	co-culture	Obligate mutualism	3	0	culture	0.424938		D	2	0.051	D 2	E. coli	M+I	6	co-culture	Obligate mutualism	0	0.4	culture	0.0116458
E	9	0.516	E 9	E. coli	M+I	5	co-culture	Obligate mutualism	0	0	culture	0.474396		F	2	0.569	F 2	E. coli	M+I	6	co-culture	Obligate mutualism	3	0	culture	0.527937		F	2	0.051	F 2	E. coli	M+I	6	co-culture	Obligate mutualism	0	0.4	culture	0.0116458
G	9	0.506	G 9	E. coli	M+I	5	co-culture	Obligate mutualism	0	0	culture	0.464396		H	2	0.472	H 2	E. coli	M+I	6	co-culture	Obligate mutualism	3	0	culture	0.430937		H	2	0.055	H 2	E. coli	M+I	6	co-culture	Obligate mutualism	0	0.4	culture	0.0156458
B	10	0.502	B 10	E. coli	M+I	5	co-culture	Obligate mutualism	0	0	culture	0.460396		A	3	0.561	A 3	E. coli	M+I	6	co-culture	Obligate mutualism	3	0	culture	0.519938		A	3	0.053	A 3	E. coli	M+I	6	co-culture	Obligate mutualism	0	0.4	culture	0.0136458
D	10	0.539	D 10	E. coli	M+I	5	co-culture	Obligate mutualism	0	0	culture	0.497396		C	3	0.437	C 3	E. coli	M+I	6	co-culture	Obligate mutualism	3	0	culture	0.395937		C	3	0.049	C 3	E. coli	M+I	6	co-culture	Obligate mutualism	0	0.4	culture	0.00964583
F	10	0.5	F 10	E. coli	M+I	5	co-culture	Obligate mutualism	0	0	culture	0.458396		E	3	0.497	E 3	E. coli	M+I	6	co-culture	Obligate mutualism	3	0	culture	0.455937		E	3	0.053	E 3	E. coli	M+I	6	co-culture	Obligate mutualism	0	0.4	culture	0.0136458
H	10	0.522	H 10	E. coli	M+I	5	co-culture	Obligate mutualism	0	0	culture	0.480396		G	3	0.544	G 3	E. coli	M+I	6	co-culture	Obligate mutualism	3	0	culture	0.502938		G	3	0.057	G 3	E. coli	M+I	6	co-culture	Obligate mutualism	0	0.4	culture	0.0176458
A	11	0.504	A 11	E. coli	M+I	5	co-culture	Obligate mutualism	0	0	culture	0.462396		B	4	0.528	B 4	E. coli	M+I	6	co-culture	Obligate mutualism	3	0	culture	0.486938		B	4	0.049	B 4	E. coli	M+I	6	co-culture	Obligate mutualism	0	0.4	culture	0.00964583
C	11	0.512	C 11	E. coli	M+I	5	co-culture	Obligate mutualism	0	0	culture	0.470396		D	4	0.445	D 4	E. coli	M+I	6	co-culture	Obligate mutualism	3	0	culture	0.403938		D	4	0.05	D 4	E. coli	M+I	6	co-culture	Obligate mutualism	0	0.4	culture	0.0106458
E	11	0.505	E 11	E. coli	M+I	5	co-culture	Obligate mutualism	0	0	culture	0.463396		F	4	0.49	F 4	E. coli	M+I	6	co-culture	Obligate mutualism	3	0	culture	0.448937		F	4	0.05	F 4	E. coli	M+I	6	co-culture	Obligate mutualism	0	0.4	culture	0.0106458
G	11	0.515	G 11	E. coli	M+I	5	co-culture	Obligate mutualism	0	0	culture	0.473396		H	4	0.522	H 4	E. coli	M+I	6	co-culture	Obligate mutualism	3	0	culture	0.480938		H	4	0.049	H 4	E. coli	M+I	6	co-culture	Obligate mutualism	0	0.4	culture	0.00964583
B	12	0.49	B 12	E. coli	M+I	5	co-culture	Obligate mutualism	0	0	culture	0.448396		A	5	0.24	A 5	E. coli	M+I	6	co-culture	Obligate mutualism	3	0	culture	0.198937		A	5	0.053	A 5	E. coli	M+I	6	co-culture	Obligate mutualism	0	0.4	culture	0.0136458
D	12	0.519	D 12	E. coli	M+I	5	co-culture	Obligate mutualism	0	0	culture	0.477396		C	5	0.483	C 5	E. coli	M+I	6	co-culture	Obligate mutualism	3	0	culture	0.441937		C	5	0.051	C 5	E. coli	M+I	6	co-culture	Obligate mutualism	0	0.4	culture	0.0116458
F	12	0.503	F 12	E. coli	M+I	5	co-culture	Obligate mutualism	0	0	culture	0.461396		E	5	0.491	E 5	E. coli	M+I	6	co-culture	Obligate mutualism	3	0	culture	0.449937		E	5	0.051	E 5	E. coli	M+I	6	co-culture	Obligate mutualism	0	0.4	culture	0.0116458
H	12	0.521	H 12	E. coli	M+I	5	co-culture	Obligate mutualism	0	0	culture	0.479396		G	5	0.463	G 5	E. coli	M+I	6	co-culture	Obligate mutualism	3	0	culture	0.421938		G	5	0.06	G 5	E. coli	M+I	6	co-culture	Obligate mutualism	0	0.4	culture	0.0206458
A	1	0.624	A 1	E. coli	WT	6	Mono-culture	No interaction	0	0	culture	0.511521		B	6	0.548	B 6	E. coli	M+I	6	co-culture	Obligate mutualism	3	0	culture	0.506938		B	6	0.053	B 6	E. coli	M+I	6	co-culture	Obligate mutualism	0	0.4	culture	0.0136458
C	1	0.652	C 1	E. coli	WT	6	Mono-culture	No interaction	0	0	culture	0.539521		D	6	0.446	D 6	E. coli	M+I	6	co-culture	Obligate mutualism	3	0	culture	0.404938		D	6	0.05	D 6	E. coli	M+I	6	co-culture	Obligate mutualism	0	0.4	culture	0.0106458
E	1	0.626	E 1	E. coli	WT	6	Mono-culture	No interaction	0	0	culture	0.513521		F	6	0.547	F 6	E. coli	M+I	6	co-culture	Obligate mutualism	3	0	culture	0.505938		F	6	0.055	F 6	E. coli	M+I	6	co-culture	Obligate mutualism	0	0.4	culture	0.0156458
G	1	0.658	G 1	E. coli	WT	6	Mono-culture	No interaction	0	0	culture	0.545521		H	6	0.497	H 6	E. coli	M+I	6	co-culture	Obligate mutualism	3	0	culture	0.455937		H	6	0.051	H 6	E. coli	M+I	6	co-culture	Obligate mutualism	0	0.4	culture	0.0116458
B	2	0.622	B 2	E. coli	WT	6	Mono-culture	No interaction	0	0	culture	0.509521		A	7	0.53	A 7	E. coli	M+I	6	co-culture	Obligate mutualism	3	0	culture	0.488938		A	7	0.053	A 7	E. coli	M+I	6	co-culture	Obligate mutualism	0	0.4	culture	0.0136458
D	2	0.611	D 2	E. coli	WT	6	Mono-culture	No interaction	0	0	culture	0.498521		C	7	0.553	C 7	E. coli	M+I	6	co-culture	Obligate mutualism	3	0	culture	0.511938		C	7	0.049	C 7	E. coli	M+I	6	co-culture	Obligate mutualism	0	0.4	culture	0.00964583
F	2	0.64	F 2	E. coli	WT	6	Mono-culture	No interaction	0	0	culture	0.527521		E	7	0.53	E 7	E. coli	M+I	6	co-culture	Obligate mutualism	3	0	culture	0.488938		E	7	0.053	E 7	E. coli	M+I	6	co-culture	Obligate mutualism	0	0.4	culture	0.0136458
H	2	0.655	H 2	E. coli	WT	6	Mono-culture	No interaction	0	0	culture	0.542521		G	7	0.483	G 7	E. coli	M+I	6	co-culture	Obligate mutualism	3	0	culture	0.441937		G	7	0.056	G 7	E. coli	M+I	6	co-culture	Obligate mutualism	0	0.4	culture	0.0166458
A	3	0.628	A 3	E. coli	WT	6	Mono-culture	No interaction	0	0	culture	0.515521		B	8	0.513	B 8	E. coli	M+I	6	co-culture	Obligate mutualism	3	0	culture	0.471938		B	8	0.052	B 8	E. coli	M+I	6	co-culture	Obligate mutualism	0	0.4	culture	0.0126458
C	3	0.64	C 3	E. coli	WT	6	Mono-culture	No interaction	0	0	culture	0.527521		D	8	0.512	D 8	E. coli	M+I	6	co-culture	Obligate mutualism	3	0	culture	0.470938		D	8	0.048	D 8	E. coli	M+I	6	co-culture	Obligate mutualism	0	0.4	culture	0.00864583
E	3	0.634	E 3	E. coli	WT	6	Mono-culture	No interaction	0	0	culture	0.521521		F	8	0.548	F 8	E. coli	M+I	6	co-culture	Obligate mutualism	3	0	culture	0.506938		F	8	0.054	F 8	E. coli	M+I	6	co-culture	Obligate mutualism	0	0.4	culture	0.0146458
G	3	0.666	G 3	E. coli	WT	6	Mono-culture	No interaction	0	0	culture	0.553521		H	8	0.483	H 8	E. coli	M+I	6	co-culture	Obligate mutualism	3	0	culture	0.441937		H	8	0.052	H 8	E. coli	M+I	6	co-culture	Obligate mutualism	0	0.4	culture	0.0126458
B	4	0.637	B 4	E. coli	WT	6	Mono-culture	No interaction	0	0	culture	0.524521		A	9	0.58	A 9	E. coli	M+I	6	co-culture	Obligate mutualism	3	0	culture	0.538937		A	9	0.052	A 9	E. coli	M+I	6	co-culture	Obligate mutualism	0	0.4	culture	0.0126458
D	4	0.64	D 4	E. coli	WT	6	Mono-culture	No interaction	0	0	culture	0.527521		C	9	0.491	C 9	E. coli	M+I	6	co-culture	Obligate mutualism	3	0	culture	0.449937		C	9	0.05	C 9	E. coli	M+I	6	co-culture	Obligate mutualism	0	0.4	culture	0.0106458
F	4	0.666	F 4	E. coli	WT	6	Mono-culture	No interaction	0	0	culture	0.553521		E	9	0.611	E 9	E. coli	M+I	6	co-culture	Obligate mutualism	3	0	culture	0.569937		E	9	0.052	E 9	E. coli	M+I	6	co-culture	Obligate mutualism	0	0.4	culture	0.0126458
H	4	0.658	H 4	E. coli	WT	6	Mono-culture	No interaction	0	0	culture	0.545521		G	9	0.4	G 9	E. coli	M+I	6	co-culture	Obligate mutualism	3	0	culture	0.358938		G	9	0.052	G 9	E. coli	M+I	6	co-culture	Obligate mutualism	0	0.4	culture	0.0126458
A	5	0.62	A 5	E. coli	WT	6	Mono-culture	No interaction	0	0	culture	0.507521		B	10	0.509	B 10	E. coli	M+I	6	co-culture	Obligate mutualism	3	0	culture	0.467938		B	10	0.054	B 10	E. coli	M+I	6	co-culture	Obligate mutualism	0	0.4	culture	0.0146458
C	5	0.651	C 5	E. coli	WT	6	Mono-culture	No interaction	0	0	culture	0.538521		D	10	0.419	D 10	E. coli	M+I	6	co-culture	Obligate mutualism	3	0	culture	0.377937		D	10	0.055	D 10	E. coli	M+I	6	co-culture	Obligate mutualism	0	0.4	culture	0.0156458
E	5	0.652	E 5	E. coli	WT	6	Mono-culture	No interaction	0	0	culture	0.539521		F	10	0.489	F 10	E. coli	M+I	6	co-culture	Obligate mutualism	3	0	culture	0.447937		F	10	0.051	F 10	E. coli	M+I	6	co-culture	Obligate mutualism	0	0.4	culture	0.0116458
G	5	0.678	G 5	E. coli	WT	6	Mono-culture	No interaction	0	0	culture	0.565521		H	10	0.385	H 10	E. coli	M+I	6	co-culture	Obligate mutualism	3	0	culture	0.343938		H	10	0.052	H 10	E. coli	M+I	6	co-culture	Obligate mutualism	0	0.4	culture	0.0126458
B	6	0.652	B 6	E. coli	WT	6	Mono-culture	No interaction	0	0	culture	0.539521		A	11	0.483	A 11	E. coli	M+I	6	co-culture	Obligate mutualism	3	0	culture	0.441937		A	11	0.052	A 11	E. coli	M+I	6	co-culture	Obligate mutualism	0	0.4	culture	0.0126458
D	6	0.653	D 6	E. coli	WT	6	Mono-culture	No interaction	0	0	culture	0.540521		C	11	0.484	C 11	E. coli	M+I	6	co-culture	Obligate mutualism	3	0	culture	0.442937		C	11	0.056	C 11	E. coli	M+I	6	co-culture	Obligate mutualism	0	0.4	culture	0.0166458
F	6	0.652	F 6	E. coli	WT	6	Mono-culture	No interaction	0	0	culture	0.539521		E	11	0.439	E 11	E. coli	M+I	6	co-culture	Obligate mutualism	3	0	culture	0.397937		E	11	0.056	E 11	E. coli	M+I	6	co-culture	Obligate mutualism	0	0.4	culture	0.0166458
H	6	0.673	H 6	E. coli	WT	6	Mono-culture	No interaction	0	0	culture	0.560521		G	11	0.378	G 11	E. coli	M+I	6	co-culture	Obligate mutualism	3	0	culture	0.336938		G	11	0.054	G 11	E. coli	M+I	6	co-culture	Obligate mutualism	0	0.4	culture	0.0146458
A	7	0.633	A 7	E. coli	WT	6	Mono-culture	No interaction	0	0	culture	0.520521		B	12	0.371	B 12	E. coli	M+I	6	co-culture	Obligate mutualism	3	0	culture	0.329937		B	12	0.06	B 12	E. coli	M+I	6	co-culture	Obligate mutualism	0	0.4	culture	0.0206458
C	7	0.653	C 7	E. coli	WT	6	Mono-culture	No interaction	0	0	culture	0.540521		D	12	0.398	D 12	E. coli	M+I	6	co-culture	Obligate mutualism	3	0	culture	0.356938		D	12	0.049	D 12	E. coli	M+I	6	co-culture	Obligate mutualism	0	0.4	culture	0.00964583
E	7	0.659	E 7	E. coli	WT	6	Mono-culture	No interaction	0	0	culture	0.546521		F	12	0.435	F 12	E. coli	M+I	6	co-culture	Obligate mutualism	3	0	culture	0.393937		F	12	0.052	F 12	E. coli	M+I	6	co-culture	Obligate mutualism	0	0.4	culture	0.0126458
G	7	0.673	G 7	E. coli	WT	6	Mono-culture	No interaction	0	0	culture	0.560521		H	12	0.354	H 12	E. coli	M+I	6	co-culture	Obligate mutualism	3	0	culture	0.312937		H	12	0.057	H 12	E. coli	M+I	6	co-culture	Obligate mutualism	0	0.4	culture	0.0176458
B	8	0.633	B 8	E. coli	WT	6	Mono-culture	No interaction	0	0	culture	0.520521		A	1	0.874	A 1	E. coli	WT	7	Mono-culture	No interaction	3	0	culture	0.833625		A	1	0.336	A 1	E. coli	WT	7	Mono-culture	No interaction	0	0.4	culture	0.293854
D	8	0.645	D 8	E. coli	WT	6	Mono-culture	No interaction	0	0	culture	0.532521		C	1	0.908	C 1	E. coli	WT	7	Mono-culture	No interaction	3	0	culture	0.867625		C	1	0.359	C 1	E. coli	WT	7	Mono-culture	No interaction	0	0.4	culture	0.316854
F	8	0.658	F 8	E. coli	WT	6	Mono-culture	No interaction	0	0	culture	0.545521		E	1	0.865	E 1	E. coli	WT	7	Mono-culture	No interaction	3	0	culture	0.824625		E	1	0.321	E 1	E. coli	WT	7	Mono-culture	No interaction	0	0.4	culture	0.278854
H	8	0.643	H 8	E. coli	WT	6	Mono-culture	No interaction	0	0	culture	0.530521		G	1	0.912	G 1	E. coli	WT	7	Mono-culture	No interaction	3	0	culture	0.871625		G	1	0.339	G 1	E. coli	WT	7	Mono-culture	No interaction	0	0.4	culture	0.296854
A	9	0.627	A 9	E. coli	WT	6	Mono-culture	No interaction	0	0	culture	0.514521		B	2	0.873	B 2	E. coli	WT	7	Mono-culture	No interaction	3	0	culture	0.832625		B	2	0.36	B 2	E. coli	WT	7	Mono-culture	No interaction	0	0.4	culture	0.317854
C	9	0.634	C 9	E. coli	WT	6	Mono-culture	No interaction	0	0	culture	0.521521		D	2	0.9	D 2	E. coli	WT	7	Mono-culture	No interaction	3	0	culture	0.859625		D	2	0.306	D 2	E. coli	WT	7	Mono-culture	No interaction	0	0.4	culture	0.263854
E	9	0.647	E 9	E. coli	WT	6	Mono-culture	No interaction	0	0	culture	0.534521		F	2	0.863	F 2	E. coli	WT	7	Mono-culture	No interaction	3	0	culture	0.822625		F	2	0.317	F 2	E. coli	WT	7	Mono-culture	No interaction	0	0.4	culture	0.274854
G	9	0.646	G 9	E. coli	WT	6	Mono-culture	No interaction	0	0	culture	0.533521		H	2	0.903	H 2	E. coli	WT	7	Mono-culture	No interaction	3	0	culture	0.862625		H	2	0.345	H 2	E. coli	WT	7	Mono-culture	No interaction	0	0.4	culture	0.302854
B	10	0.615	B 10	E. coli	WT	6	Mono-culture	No interaction	0	0	culture	0.502521		A	3	0.893	A 3	E. coli	WT	7	Mono-culture	No interaction	3	0	culture	0.852625		A	3	0.308	A 3	E. coli	WT	7	Mono-culture	No interaction	0	0.4	culture	0.265854
D	10	0.645	D 10	E. coli	WT	6	Mono-culture	No interaction	0	0	culture	0.532521		C	3	0.878	C 3	E. coli	WT	7	Mono-culture	No interaction	3	0	culture	0.837625		C	3	0.367	C 3	E. coli	WT	7	Mono-culture	No interaction	0	0.4	culture	0.324854
F	10	0.641	F 10	E. coli	WT	6	Mono-culture	No interaction	0	0	culture	0.528521		E	3	0.908	E 3	E. coli	WT	7	Mono-culture	No interaction	3	0	culture	0.867625		E	3	0.318	E 3	E. coli	WT	7	Mono-culture	No interaction	0	0.4	culture	0.275854
H	10	0.628	H 10	E. coli	WT	6	Mono-culture	No interaction	0	0	culture	0.515521		G	3	0.913	G 3	E. coli	WT	7	Mono-culture	No interaction	3	0	culture	0.872625		G	3	0.313	G 3	E. coli	WT	7	Mono-culture	No interaction	0	0.4	culture	0.270854
A	11	0.615	A 11	E. coli	WT	6	Mono-culture	No interaction	0	0	culture	0.502521		B	4	0.908	B 4	E. coli	WT	7	Mono-culture	No interaction	3	0	culture	0.867625		B	4	0.335	B 4	E. coli	WT	7	Mono-culture	No interaction	0	0.4	culture	0.292854
C	11	0.62	C 11	E. coli	WT	6	Mono-culture	No interaction	0	0	culture	0.507521		D	4	0.882	D 4	E. coli	WT	7	Mono-culture	No interaction	3	0	culture	0.841625		D	4	0.328	D 4	E. coli	WT	7	Mono-culture	No interaction	0	0.4	culture	0.285854
E	11	0.625	E 11	E. coli	WT	6	Mono-culture	No interaction	0	0	culture	0.512521		F	4	0.884	F 4	E. coli	WT	7	Mono-culture	No interaction	3	0	culture	0.843625		F	4	0.288	F 4	E. coli	WT	7	Mono-culture	No interaction	0	0.4	culture	0.245854
G	11	0.615	G 11	E. coli	WT	6	Mono-culture	No interaction	0	0	culture	0.502521		H	4	0.873	H 4	E. coli	WT	7	Mono-culture	No interaction	3	0	culture	0.832625		H	4	0.316	H 4	E. coli	WT	7	Mono-culture	No interaction	0	0.4	culture	0.273854
B	12	0.603	B 12	E. coli	WT	6	Mono-culture	No interaction	0	0	culture	0.490521		A	5	0.933	A 5	E. coli	WT	7	Mono-culture	No interaction	3	0	culture	0.892625		A	5	0.311	A 5	E. coli	WT	7	Mono-culture	No interaction	0	0.4	culture	0.268854
D	12	0.636	D 12	E. coli	WT	6	Mono-culture	No interaction	0	0	culture	0.523521		C	5	0.874	C 5	E. coli	WT	7	Mono-culture	No interaction	3	0	culture	0.833625		C	5	0.346	C 5	E. coli	WT	7	Mono-culture	No interaction	0	0.4	culture	0.303854
F	12	0.613	F 12	E. coli	WT	6	Mono-culture	No interaction	0	0	culture	0.500521		E	5	0.899	E 5	E. coli	WT	7	Mono-culture	No interaction	3	0	culture	0.858625		E	5	0.328	E 5	E. coli	WT	7	Mono-culture	No interaction	0	0.4	culture	0.285854
H	12	0.633	H 12	E. coli	WT	6	Mono-culture	No interaction	0	0	culture	0.520521		G	5	0.978	G 5	E. coli	WT	7	Mono-culture	No interaction	3	0	culture	0.937625		G	5	0.321	G 5	E. coli	WT	7	Mono-culture	No interaction	0	0.4	culture	0.278854
A	1	0.505	A 1	E. coli	M+I	6	co-culture	Obligate mutualism	0	0	culture	0.459667		B	6	0.908	B 6	E. coli	WT	7	Mono-culture	No interaction	3	0	culture	0.867625		B	6	0.313	B 6	E. coli	WT	7	Mono-culture	No interaction	0	0.4	culture	0.270854
C	1	0.496	C 1	E. coli	M+I	6	co-culture	Obligate mutualism	0	0	culture	0.450667		D	6	0.875	D 6	E. coli	WT	7	Mono-culture	No interaction	3	0	culture	0.834625		D	6	0.356	D 6	E. coli	WT	7	Mono-culture	No interaction	0	0.4	culture	0.313854
E	1	0.519	E 1	E. coli	M+I	6	co-culture	Obligate mutualism	0	0	culture	0.473667		F	6	0.846	F 6	E. coli	WT	7	Mono-culture	No interaction	3	0	culture	0.805625		F	6	0.316	F 6	E. coli	WT	7	Mono-culture	No interaction	0	0.4	culture	0.273854
G	1	0.517	G 1	E. coli	M+I	6	co-culture	Obligate mutualism	0	0	culture	0.471667		H	6	0.908	H 6	E. coli	WT	7	Mono-culture	No interaction	3	0	culture	0.867625		H	6	0.37	H 6	E. coli	WT	7	Mono-culture	No interaction	0	0.4	culture	0.327854
B	2	0.507	B 2	E. coli	M+I	6	co-culture	Obligate mutualism	0	0	culture	0.461667		A	7	0.859	A 7	E. coli	WT	7	Mono-culture	No interaction	3	0	culture	0.818625		A	7	0.319	A 7	E. coli	WT	7	Mono-culture	No interaction	0	0.4	culture	0.276854
D	2	0.525	D 2	E. coli	M+I	6	co-culture	Obligate mutualism	0	0	culture	0.479667		C	7	0.915	C 7	E. coli	WT	7	Mono-culture	No interaction	3	0	culture	0.874625		C	7	0.345	C 7	E. coli	WT	7	Mono-culture	No interaction	0	0.4	culture	0.302854
F	2	0.519	F 2	E. coli	M+I	6	co-culture	Obligate mutualism	0	0	culture	0.473667		E	7	0.881	E 7	E. coli	WT	7	Mono-culture	No interaction	3	0	culture	0.840625		E	7	0.344	E 7	E. coli	WT	7	Mono-culture	No interaction	0	0.4	culture	0.301854
H	2	0.512	H 2	E. coli	M+I	6	co-culture	Obligate mutualism	0	0	culture	0.466667		G	7	0.922	G 7	E. coli	WT	7	Mono-culture	No interaction	3	0	culture	0.881625		G	7	0.369	G 7	E. coli	WT	7	Mono-culture	No interaction	0	0.4	culture	0.326854
A	3	0.517	A 3	E. coli	M+I	6	co-culture	Obligate mutualism	0	0	culture	0.471667		B	8	0.802	B 8	E. coli	WT	7	Mono-culture	No interaction	3	0	culture	0.761625		B	8	0.341	B 8	E. coli	WT	7	Mono-culture	No interaction	0	0.4	culture	0.298854
C	3	0.521	C 3	E. coli	M+I	6	co-culture	Obligate mutualism	0	0	culture	0.475667		D	8	0.908	D 8	E. coli	WT	7	Mono-culture	No interaction	3	0	culture	0.867625		D	8	0.357	D 8	E. coli	WT	7	Mono-culture	No interaction	0	0.4	culture	0.314854
E	3	0.526	E 3	E. coli	M+I	6	co-culture	Obligate mutualism	0	0	culture	0.480667		F	8	0.871	F 8	E. coli	WT	7	Mono-culture	No interaction	3	0	culture	0.830625		F	8	0.298	F 8	E. coli	WT	7	Mono-culture	No interaction	0	0.4	culture	0.255854
G	3	0.535	G 3	E. coli	M+I	6	co-culture	Obligate mutualism	0	0	culture	0.489667		H	8	0.869	H 8	E. coli	WT	7	Mono-culture	No interaction	3	0	culture	0.828625		H	8	0.331	H 8	E. coli	WT	7	Mono-culture	No interaction	0	0.4	culture	0.288854
B	4	0.512	B 4	E. coli	M+I	6	co-culture	Obligate mutualism	0	0	culture	0.466667		A	9	0.891	A 9	E. coli	WT	7	Mono-culture	No interaction	3	0	culture	0.850625		A	9	0.292	A 9	E. coli	WT	7	Mono-culture	No interaction	0	0.4	culture	0.249854
D	4	0.526	D 4	E. coli	M+I	6	co-culture	Obligate mutualism	0	0	culture	0.480667		C	9	0.845	C 9	E. coli	WT	7	Mono-culture	No interaction	3	0	culture	0.804625		C	9	0.348	C 9	E. coli	WT	7	Mono-culture	No interaction	0	0.4	culture	0.305854
F	4	0.529	F 4	E. coli	M+I	6	co-culture	Obligate mutualism	0	0	culture	0.483667		E	9	0.873	E 9	E. coli	WT	7	Mono-culture	No interaction	3	0	culture	0.832625		E	9	0.343	E 9	E. coli	WT	7	Mono-culture	No interaction	0	0.4	culture	0.300854
H	4	0.514	H 4	E. coli	M+I	6	co-culture	Obligate mutualism	0	0	culture	0.468667		G	9	0.804	G 9	E. coli	WT	7	Mono-culture	No interaction	3	0	culture	0.763625		G	9	0.343	G 9	E. coli	WT	7	Mono-culture	No interaction	0	0.4	culture	0.300854
A	5	0.497	A 5	E. coli	M+I	6	co-culture	Obligate mutualism	0	0	culture	0.451667		B	10	0.834	B 10	E. coli	WT	7	Mono-culture	No interaction	3	0	culture	0.793625		B	10	0.344	B 10	E. coli	WT	7	Mono-culture	No interaction	0	0.4	culture	0.301854
C	5	0.514	C 5	E. coli	M+I	6	co-culture	Obligate mutualism	0	0	culture	0.468667		D	10	0.869	D 10	E. coli	WT	7	Mono-culture	No interaction	3	0	culture	0.828625		D	10	0.325	D 10	E. coli	WT	7	Mono-culture	No interaction	0	0.4	culture	0.282854
E	5	0.52	E 5	E. coli	M+I	6	co-culture	Obligate mutualism	0	0	culture	0.474667		F	10	0.822	F 10	E. coli	WT	7	Mono-culture	No interaction	3	0	culture	0.781625		F	10	0.315	F 10	E. coli	WT	7	Mono-culture	No interaction	0	0.4	culture	0.272854
G	5	0.535	G 5	E. coli	M+I	6	co-culture	Obligate mutualism	0	0	culture	0.489667		H	10	0.857	H 10	E. coli	WT	7	Mono-culture	No interaction	3	0	culture	0.816625		H	10	0.336	H 10	E. coli	WT	7	Mono-culture	No interaction	0	0.4	culture	0.293854
B	6	0.518	B 6	E. coli	M+I	6	co-culture	Obligate mutualism	0	0	culture	0.472667		A	11	0.887	A 11	E. coli	WT	7	Mono-culture	No interaction	3	0	culture	0.846625		A	11	0.318	A 11	E. coli	WT	7	Mono-culture	No interaction	0	0.4	culture	0.275854
D	6	0.526	D 6	E. coli	M+I	6	co-culture	Obligate mutualism	0	0	culture	0.480667		C	11	0.877	C 11	E. coli	WT	7	Mono-culture	No interaction	3	0	culture	0.836625		C	11	0.294	C 11	E. coli	WT	7	Mono-culture	No interaction	0	0.4	culture	0.251854
F	6	0.536	F 6	E. coli	M+I	6	co-culture	Obligate mutualism	0	0	culture	0.490667		E	11	0.868	E 11	E. coli	WT	7	Mono-culture	No interaction	3	0	culture	0.827625		E	11	0.319	E 11	E. coli	WT	7	Mono-culture	No interaction	0	0.4	culture	0.276854
H	6	0.519	H 6	E. coli	M+I	6	co-culture	Obligate mutualism	0	0	culture	0.473667		G	11	0.857	G 11	E. coli	WT	7	Mono-culture	No interaction	3	0	culture	0.816625		G	11	0.333	G 11	E. coli	WT	7	Mono-culture	No interaction	0	0.4	culture	0.290854
A	7	0.505	A 7	E. coli	M+I	6	co-culture	Obligate mutualism	0	0	culture	0.459667		B	12	0.846	B 12	E. coli	WT	7	Mono-culture	No interaction	3	0	culture	0.805625		B	12	0.306	B 12	E. coli	WT	7	Mono-culture	No interaction	0	0.4	culture	0.263854
C	7	0.545	C 7	E. coli	M+I	6	co-culture	Obligate mutualism	0	0	culture	0.499667		D	12	0.83	D 12	E. coli	WT	7	Mono-culture	No interaction	3	0	culture	0.789625		D	12	0.299	D 12	E. coli	WT	7	Mono-culture	No interaction	0	0.4	culture	0.256854
E	7	0.538	E 7	E. coli	M+I	6	co-culture	Obligate mutualism	0	0	culture	0.492667		F	12	0.882	F 12	E. coli	WT	7	Mono-culture	No interaction	3	0	culture	0.841625		F	12	0.314	F 12	E. coli	WT	7	Mono-culture	No interaction	0	0.4	culture	0.271854
G	7	0.52	G 7	E. coli	M+I	6	co-culture	Obligate mutualism	0	0	culture	0.474667		H	12	0.882	H 12	E. coli	WT	7	Mono-culture	No interaction	3	0	culture	0.841625		H	12	0.311	H 12	E. coli	WT	7	Mono-culture	No interaction	0	0.4	culture	0.268854
B	8	0.524	B 8	E. coli	M+I	6	co-culture	Obligate mutualism	0	0	culture	0.478667		A	1	0.257	A 1	E. coli	M+I	7	co-culture	Obligate mutualism	3	0	culture	0.216375		A	1	0.044	A 1	E. coli	M+I	7	co-culture	Obligate mutualism	0	0.4	culture	0.003625
D	8	0.529	D 8	E. coli	M+I	6	co-culture	Obligate mutualism	0	0	culture	0.483667		C	1	0.185	C 1	E. coli	M+I	7	co-culture	Obligate mutualism	3	0	culture	0.144375		C	1	0.044	C 1	E. coli	M+I	7	co-culture	Obligate mutualism	0	0.4	culture	0.003625
F	8	0.54	F 8	E. coli	M+I	6	co-culture	Obligate mutualism	0	0	culture	0.494667		E	1	0.18	E 1	E. coli	M+I	7	co-culture	Obligate mutualism	3	0	culture	0.139375		E	1	0.045	E 1	E. coli	M+I	7	co-culture	Obligate mutualism	0	0.4	culture	0.004625
H	8	0.518	H 8	E. coli	M+I	6	co-culture	Obligate mutualism	0	0	culture	0.472667		G	1	0.215	G 1	E. coli	M+I	7	co-culture	Obligate mutualism	3	0	culture	0.174375		G	1	0.045	G 1	E. coli	M+I	7	co-culture	Obligate mutualism	0	0.4	culture	0.004625
A	9	0.511	A 9	E. coli	M+I	6	co-culture	Obligate mutualism	0	0	culture	0.465667		B	2	0.244	B 2	E. coli	M+I	7	co-culture	Obligate mutualism	3	0	culture	0.203375		B	2	0.043	B 2	E. coli	M+I	7	co-culture	Obligate mutualism	0	0.4	culture	0.002625
C	9	0.526	C 9	E. coli	M+I	6	co-culture	Obligate mutualism	0	0	culture	0.480667		D	2	0.219	D 2	E. coli	M+I	7	co-culture	Obligate mutualism	3	0	culture	0.178375		D	2	0.043	D 2	E. coli	M+I	7	co-culture	Obligate mutualism	0	0.4	culture	0.002625
E	9	0.545	E 9	E. coli	M+I	6	co-culture	Obligate mutualism	0	0	culture	0.499667		F	2	0.295	F 2	E. coli	M+I	7	co-culture	Obligate mutualism	3	0	culture	0.254375		F	2	0.044	F 2	E. coli	M+I	7	co-culture	Obligate mutualism	0	0.4	culture	0.003625
G	9	0.503	G 9	E. coli	M+I	6	co-culture	Obligate mutualism	0	0	culture	0.457667		H	2	0.19	H 2	E. coli	M+I	7	co-culture	Obligate mutualism	3	0	culture	0.149375		H	2	0.044	H 2	E. coli	M+I	7	co-culture	Obligate mutualism	0	0.4	culture	0.003625
B	10	0.507	B 10	E. coli	M+I	6	co-culture	Obligate mutualism	0	0	culture	0.461667		A	3	0.249	A 3	E. coli	M+I	7	co-culture	Obligate mutualism	3	0	culture	0.208375		A	3	0.043	A 3	E. coli	M+I	7	co-culture	Obligate mutualism	0	0.4	culture	0.002625
D	10	0.546	D 10	E. coli	M+I	6	co-culture	Obligate mutualism	0	0	culture	0.500667		C	3	0.193	C 3	E. coli	M+I	7	co-culture	Obligate mutualism	3	0	culture	0.152375		C	3	0.043	C 3	E. coli	M+I	7	co-culture	Obligate mutualism	0	0.4	culture	0.002625
F	10	0.501	F 10	E. coli	M+I	6	co-culture	Obligate mutualism	0	0	culture	0.455667		E	3	0.268	E 3	E. coli	M+I	7	co-culture	Obligate mutualism	3	0	culture	0.227375		E	3	0.044	E 3	E. coli	M+I	7	co-culture	Obligate mutualism	0	0.4	culture	0.003625
H	10	0.516	H 10	E. coli	M+I	6	co-culture	Obligate mutualism	0	0	culture	0.470667		G	3	0.249	G 3	E. coli	M+I	7	co-culture	Obligate mutualism	3	0	culture	0.208375		G	3	0.045	G 3	E. coli	M+I	7	co-culture	Obligate mutualism	0	0.4	culture	0.004625
A	11	0.507	A 11	E. coli	M+I	6	co-culture	Obligate mutualism	0	0	culture	0.461667		B	4	0.25	B 4	E. coli	M+I	7	co-culture	Obligate mutualism	3	0	culture	0.209375		B	4	0.043	B 4	E. coli	M+I	7	co-culture	Obligate mutualism	0	0.4	culture	0.002625
C	11	0.52	C 11	E. coli	M+I	6	co-culture	Obligate mutualism	0	0	culture	0.474667		D	4	0.193	D 4	E. coli	M+I	7	co-culture	Obligate mutualism	3	0	culture	0.152375		D	4	0.044	D 4	E. coli	M+I	7	co-culture	Obligate mutualism	0	0.4	culture	0.003625
E	11	0.513	E 11	E. coli	M+I	6	co-culture	Obligate mutualism	0	0	culture	0.467667		F	4	0.251	F 4	E. coli	M+I	7	co-culture	Obligate mutualism	3	0	culture	0.210375		F	4	0.044	F 4	E. coli	M+I	7	co-culture	Obligate mutualism	0	0.4	culture	0.003625
G	11	0.498	G 11	E. coli	M+I	6	co-culture	Obligate mutualism	0	0	culture	0.452667		H	4	0.201	H 4	E. coli	M+I	7	co-culture	Obligate mutualism	3	0	culture	0.160375		H	4	0.043	H 4	E. coli	M+I	7	co-culture	Obligate mutualism	0	0.4	culture	0.002625
B	12	0.485	B 12	E. coli	M+I	6	co-culture	Obligate mutualism	0	0	culture	0.439667		A	5	0.109	A 5	E. coli	M+I	7	co-culture	Obligate mutualism	3	0	culture	0.068375		A	5	0.043	A 5	E. coli	M+I	7	co-culture	Obligate mutualism	0	0.4	culture	0.002625
D	12	0.523	D 12	E. coli	M+I	6	co-culture	Obligate mutualism	0	0	culture	0.477667		C	5	0.202	C 5	E. coli	M+I	7	co-culture	Obligate mutualism	3	0	culture	0.161375		C	5	0.043	C 5	E. coli	M+I	7	co-culture	Obligate mutualism	0	0.4	culture	0.002625
F	12	0.496	F 12	E. coli	M+I	6	co-culture	Obligate mutualism	0	0	culture	0.450667		E	5	0.226	E 5	E. coli	M+I	7	co-culture	Obligate mutualism	3	0	culture	0.185375		E	5	0.044	E 5	E. coli	M+I	7	co-culture	Obligate mutualism	0	0.4	culture	0.003625
H	12	0.51	H 12	E. coli	M+I	6	co-culture	Obligate mutualism	0	0	culture	0.464667		G	5	0.232	G 5	E. coli	M+I	7	co-culture	Obligate mutualism	3	0	culture	0.191375		G	5	0.045	G 5	E. coli	M+I	7	co-culture	Obligate mutualism	0	0.4	culture	0.004625
A	1	0.538	A 1	E. coli	WT	7	Mono-culture	No interaction	0	0	culture	0.498604		B	6	0.25	B 6	E. coli	M+I	7	co-culture	Obligate mutualism	3	0	culture	0.209375		B	6	0.043	B 6	E. coli	M+I	7	co-culture	Obligate mutualism	0	0.4	culture	0.002625
C	1	0.533	C 1	E. coli	WT	7	Mono-culture	No interaction	0	0	culture	0.493604		D	6	0.188	D 6	E. coli	M+I	7	co-culture	Obligate mutualism	3	0	culture	0.147375		D	6	0.044	D 6	E. coli	M+I	7	co-culture	Obligate mutualism	0	0.4	culture	0.003625
E	1	0.534	E 1	E. coli	WT	7	Mono-culture	No interaction	0	0	culture	0.494604		F	6	0.292	F 6	E. coli	M+I	7	co-culture	Obligate mutualism	3	0	culture	0.251375		F	6	0.045	F 6	E. coli	M+I	7	co-culture	Obligate mutualism	0	0.4	culture	0.004625
G	1	0.543	G 1	E. coli	WT	7	Mono-culture	No interaction	0	0	culture	0.503604		H	6	0.255	H 6	E. coli	M+I	7	co-culture	Obligate mutualism	3	0	culture	0.214375		H	6	0.043	H 6	E. coli	M+I	7	co-culture	Obligate mutualism	0	0.4	culture	0.002625
B	2	0.53	B 2	E. coli	WT	7	Mono-culture	No interaction	0	0	culture	0.490604		A	7	0.259	A 7	E. coli	M+I	7	co-culture	Obligate mutualism	3	0	culture	0.218375		A	7	0.043	A 7	E. coli	M+I	7	co-culture	Obligate mutualism	0	0.4	culture	0.002625
D	2	0.546	D 2	E. coli	WT	7	Mono-culture	No interaction	0	0	culture	0.506604		C	7	0.243	C 7	E. coli	M+I	7	co-culture	Obligate mutualism	3	0	culture	0.202375		C	7	0.044	C 7	E. coli	M+I	7	co-culture	Obligate mutualism	0	0.4	culture	0.003625
F	2	0.538	F 2	E. coli	WT	7	Mono-culture	No interaction	0	0	culture	0.498604		E	7	0.236	E 7	E. coli	M+I	7	co-culture	Obligate mutualism	3	0	culture	0.195375		E	7	0.044	E 7	E. coli	M+I	7	co-culture	Obligate mutualism	0	0.4	culture	0.003625
H	2	0.588	H 2	E. coli	WT	7	Mono-culture	No interaction	0	0	culture	0.548604		G	7	0.236	G 7	E. coli	M+I	7	co-culture	Obligate mutualism	3	0	culture	0.195375		G	7	0.045	G 7	E. coli	M+I	7	co-culture	Obligate mutualism	0	0.4	culture	0.004625
A	3	0.555	A 3	E. coli	WT	7	Mono-culture	No interaction	0	0	culture	0.515604		B	8	0.225	B 8	E. coli	M+I	7	co-culture	Obligate mutualism	3	0	culture	0.184375		B	8	0.043	B 8	E. coli	M+I	7	co-culture	Obligate mutualism	0	0.4	culture	0.002625
C	3	0.552	C 3	E. coli	WT	7	Mono-culture	No interaction	0	0	culture	0.512604		D	8	0.236	D 8	E. coli	M+I	7	co-culture	Obligate mutualism	3	0	culture	0.195375		D	8	0.043	D 8	E. coli	M+I	7	co-culture	Obligate mutualism	0	0.4	culture	0.002625
E	3	0.535	E 3	E. coli	WT	7	Mono-culture	No interaction	0	0	culture	0.495604		F	8	0.274	F 8	E. coli	M+I	7	co-culture	Obligate mutualism	3	0	culture	0.233375		F	8	0.044	F 8	E. coli	M+I	7	co-culture	Obligate mutualism	0	0.4	culture	0.003625
G	3	0.574	G 3	E. coli	WT	7	Mono-culture	No interaction	0	0	culture	0.534604		H	8	0.242	H 8	E. coli	M+I	7	co-culture	Obligate mutualism	3	0	culture	0.201375		H	8	0.043	H 8	E. coli	M+I	7	co-culture	Obligate mutualism	0	0.4	culture	0.002625
B	4	0.544	B 4	E. coli	WT	7	Mono-culture	No interaction	0	0	culture	0.504604		A	9	0.249	A 9	E. coli	M+I	7	co-culture	Obligate mutualism	3	0	culture	0.208375		A	9	0.042	A 9	E. coli	M+I	7	co-culture	Obligate mutualism	0	0.4	culture	0.001625
D	4	0.54	D 4	E. coli	WT	7	Mono-culture	No interaction	0	0	culture	0.500604		C	9	0.213	C 9	E. coli	M+I	7	co-culture	Obligate mutualism	3	0	culture	0.172375		C	9	0.043	C 9	E. coli	M+I	7	co-culture	Obligate mutualism	0	0.4	culture	0.002625
F	4	0.541	F 4	E. coli	WT	7	Mono-culture	No interaction	0	0	culture	0.501604		E	9	0.294	E 9	E. coli	M+I	7	co-culture	Obligate mutualism	3	0	culture	0.253375		E	9	0.044	E 9	E. coli	M+I	7	co-culture	Obligate mutualism	0	0.4	culture	0.003625
H	4	0.546	H 4	E. coli	WT	7	Mono-culture	No interaction	0	0	culture	0.506604		G	9	0.173	G 9	E. coli	M+I	7	co-culture	Obligate mutualism	3	0	culture	0.132375		G	9	0.043	G 9	E. coli	M+I	7	co-culture	Obligate mutualism	0	0.4	culture	0.002625
A	5	0.529	A 5	E. coli	WT	7	Mono-culture	No interaction	0	0	culture	0.489604		B	10	0.206	B 10	E. coli	M+I	7	co-culture	Obligate mutualism	3	0	culture	0.165375		B	10	0.043	B 10	E. coli	M+I	7	co-culture	Obligate mutualism	0	0.4	culture	0.002625
C	5	0.538	C 5	E. coli	WT	7	Mono-culture	No interaction	0	0	culture	0.498604		D	10	0.199	D 10	E. coli	M+I	7	co-culture	Obligate mutualism	3	0	culture	0.158375		D	10	0.044	D 10	E. coli	M+I	7	co-culture	Obligate mutualism	0	0.4	culture	0.003625
E	5	0.529	E 5	E. coli	WT	7	Mono-culture	No interaction	0	0	culture	0.489604		F	10	0.209	F 10	E. coli	M+I	7	co-culture	Obligate mutualism	3	0	culture	0.168375		F	10	0.044	F 10	E. coli	M+I	7	co-culture	Obligate mutualism	0	0.4	culture	0.003625
G	5	0.565	G 5	E. coli	WT	7	Mono-culture	No interaction	0	0	culture	0.525604		H	10	0.178	H 10	E. coli	M+I	7	co-culture	Obligate mutualism	3	0	culture	0.137375		H	10	0.043	H 10	E. coli	M+I	7	co-culture	Obligate mutualism	0	0.4	culture	0.002625
B	6	0.552	B 6	E. coli	WT	7	Mono-culture	No interaction	0	0	culture	0.512604		A	11	0.248	A 11	E. coli	M+I	7	co-culture	Obligate mutualism	3	0	culture	0.207375		A	11	0.042	A 11	E. coli	M+I	7	co-culture	Obligate mutualism	0	0.4	culture	0.001625
D	6	0.525	D 6	E. coli	WT	7	Mono-culture	No interaction	0	0	culture	0.485604		C	11	0.217	C 11	E. coli	M+I	7	co-culture	Obligate mutualism	3	0	culture	0.176375		C	11	0.044	C 11	E. coli	M+I	7	co-culture	Obligate mutualism	0	0.4	culture	0.003625
F	6	0.539	F 6	E. coli	WT	7	Mono-culture	No interaction	0	0	culture	0.499604		E	11	0.228	E 11	E. coli	M+I	7	co-culture	Obligate mutualism	3	0	culture	0.187375		E	11	0.044	E 11	E. coli	M+I	7	co-culture	Obligate mutualism	0	0.4	culture	0.003625
H	6	0.55	H 6	E. coli	WT	7	Mono-culture	No interaction	0	0	culture	0.510604		G	11	0.191	G 11	E. coli	M+I	7	co-culture	Obligate mutualism	3	0	culture	0.150375		G	11	0.044	G 11	E. coli	M+I	7	co-culture	Obligate mutualism	0	0.4	culture	0.003625
A	7	0.528	A 7	E. coli	WT	7	Mono-culture	No interaction	0	0	culture	0.488604		B	12	0.2	B 12	E. coli	M+I	7	co-culture	Obligate mutualism	3	0	culture	0.159375		B	12	0.043	B 12	E. coli	M+I	7	co-culture	Obligate mutualism	0	0.4	culture	0.002625
C	7	0.571	C 7	E. coli	WT	7	Mono-culture	No interaction	0	0	culture	0.531604		D	12	0.265	D 12	E. coli	M+I	7	co-culture	Obligate mutualism	3	0	culture	0.224375		D	12	0.042	D 12	E. coli	M+I	7	co-culture	Obligate mutualism	0	0.4	culture	0.001625
E	7	0.552	E 7	E. coli	WT	7	Mono-culture	No interaction	0	0	culture	0.512604		F	12	0.24	F 12	E. coli	M+I	7	co-culture	Obligate mutualism	3	0	culture	0.199375		F	12	0.043	F 12	E. coli	M+I	7	co-culture	Obligate mutualism	0	0.4	culture	0.002625
G	7	0.565	G 7	E. coli	WT	7	Mono-culture	No interaction	0	0	culture	0.525604		H	12	0.183	H 12	E. coli	M+I	7	co-culture	Obligate mutualism	3	0	culture	0.142375		H	12	0.044	H 12	E. coli	M+I	7	co-culture	Obligate mutualism	0	0.4	culture	0.003625
B	8	0.524	B 8	E. coli	WT	7	Mono-culture	No interaction	0	0	culture	0.484604		A	1	0.811	A 1	E. coli	WT	8	Mono-culture	No interaction	3	0	culture	0.770438		A	1	0.326	A 1	E. coli	WT	8	Mono-culture	No interaction	0	0.4	culture	0.284646
D	8	0.607	D 8	E. coli	WT	7	Mono-culture	No interaction	0	0	culture	0.567604		C	1	0.768	C 1	E. coli	WT	8	Mono-culture	No interaction	3	0	culture	0.727437		C	1	0.342	C 1	E. coli	WT	8	Mono-culture	No interaction	0	0.4	culture	0.300646
F	8	0.568	F 8	E. coli	WT	7	Mono-culture	No interaction	0	0	culture	0.528604		E	1	0.82	E 1	E. coli	WT	8	Mono-culture	No interaction	3	0	culture	0.779438		E	1	0.33	E 1	E. coli	WT	8	Mono-culture	No interaction	0	0.4	culture	0.288646
H	8	0.555	H 8	E. coli	WT	7	Mono-culture	No interaction	0	0	culture	0.515604		G	1	0.792	G 1	E. coli	WT	8	Mono-culture	No interaction	3	0	culture	0.751437		G	1	0.347	G 1	E. coli	WT	8	Mono-culture	No interaction	0	0.4	culture	0.305646
A	9	0.537	A 9	E. coli	WT	7	Mono-culture	No interaction	0	0	culture	0.497604		B	2	0.767	B 2	E. coli	WT	8	Mono-culture	No interaction	3	0	culture	0.726438		B	2	0.302	B 2	E. coli	WT	8	Mono-culture	No interaction	0	0.4	culture	0.260646
C	9	0.558	C 9	E. coli	WT	7	Mono-culture	No interaction	0	0	culture	0.518604		D	2	0.827	D 2	E. coli	WT	8	Mono-culture	No interaction	3	0	culture	0.786437		D	2	0.322	D 2	E. coli	WT	8	Mono-culture	No interaction	0	0.4	culture	0.280646
E	9	0.571	E 9	E. coli	WT	7	Mono-culture	No interaction	0	0	culture	0.531604		F	2	0.784	F 2	E. coli	WT	8	Mono-culture	No interaction	3	0	culture	0.743437		F	2	0.36	F 2	E. coli	WT	8	Mono-culture	No interaction	0	0.4	culture	0.318646
G	9	0.576	G 9	E. coli	WT	7	Mono-culture	No interaction	0	0	culture	0.536604		H	2	0.792	H 2	E. coli	WT	8	Mono-culture	No interaction	3	0	culture	0.751437		H	2	0.352	H 2	E. coli	WT	8	Mono-culture	No interaction	0	0.4	culture	0.310646
B	10	0.551	B 10	E. coli	WT	7	Mono-culture	No interaction	0	0	culture	0.511604		A	3	0.751	A 3	E. coli	WT	8	Mono-culture	No interaction	3	0	culture	0.710438		A	3	0.311	A 3	E. coli	WT	8	Mono-culture	No interaction	0	0.4	culture	0.269646
D	10	0.575	D 10	E. coli	WT	7	Mono-culture	No interaction	0	0	culture	0.535604		C	3	0.726	C 3	E. coli	WT	8	Mono-culture	No interaction	3	0	culture	0.685437		C	3	0.283	C 3	E. coli	WT	8	Mono-culture	No interaction	0	0.4	culture	0.241646
F	10	0.596	F 10	E. coli	WT	7	Mono-culture	No interaction	0	0	culture	0.556604		E	3	0.782	E 3	E. coli	WT	8	Mono-culture	No interaction	3	0	culture	0.741437		E	3	0.329	E 3	E. coli	WT	8	Mono-culture	No interaction	0	0.4	culture	0.287646
H	10	0.591	H 10	E. coli	WT	7	Mono-culture	No interaction	0	0	culture	0.551604		G	3	0.817	G 3	E. coli	WT	8	Mono-culture	No interaction	3	0	culture	0.776437		G	3	0.366	G 3	E. coli	WT	8	Mono-culture	No interaction	0	0.4	culture	0.324646
A	11	0.541	A 11	E. coli	WT	7	Mono-culture	No interaction	0	0	culture	0.501604		B	4	0.753	B 4	E. coli	WT	8	Mono-culture	No interaction	3	0	culture	0.712438		B	4	0.31	B 4	E. coli	WT	8	Mono-culture	No interaction	0	0.4	culture	0.268646
C	11	0.527	C 11	E. coli	WT	7	Mono-culture	No interaction	0	0	culture	0.487604		D	4	0.85	D 4	E. coli	WT	8	Mono-culture	No interaction	3	0	culture	0.809438		D	4	0.325	D 4	E. coli	WT	8	Mono-culture	No interaction	0	0.4	culture	0.283646
E	11	0.56	E 11	E. coli	WT	7	Mono-culture	No interaction	0	0	culture	0.520604		F	4	0.854	F 4	E. coli	WT	8	Mono-culture	No interaction	3	0	culture	0.813438		F	4	0.356	F 4	E. coli	WT	8	Mono-culture	No interaction	0	0.4	culture	0.314646
G	11	0.567	G 11	E. coli	WT	7	Mono-culture	No interaction	0	0	culture	0.527604		H	4	0.922	H 4	E. coli	WT	8	Mono-culture	No interaction	3	0	culture	0.881438		H	4	0.323	H 4	E. coli	WT	8	Mono-culture	No interaction	0	0.4	culture	0.281646
B	12	0.53	B 12	E. coli	WT	7	Mono-culture	No interaction	0	0	culture	0.490604		A	5	0.792	A 5	E. coli	WT	8	Mono-culture	No interaction	3	0	culture	0.751437		A	5	0.286	A 5	E. coli	WT	8	Mono-culture	No interaction	0	0.4	culture	0.244646
D	12	0.569	D 12	E. coli	WT	7	Mono-culture	No interaction	0	0	culture	0.529604		C	5	0.787	C 5	E. coli	WT	8	Mono-culture	No interaction	3	0	culture	0.746438		C	5	0.333	C 5	E. coli	WT	8	Mono-culture	No interaction	0	0.4	culture	0.291646
F	12	0.541	F 12	E. coli	WT	7	Mono-culture	No interaction	0	0	culture	0.501604		E	5	0.942	E 5	E. coli	WT	8	Mono-culture	No interaction	3	0	culture	0.901437		E	5	0.36	E 5	E. coli	WT	8	Mono-culture	No interaction	0	0.4	culture	0.318646
H	12	0.562	H 12	E. coli	WT	7	Mono-culture	No interaction	0	0	culture	0.522604		G	5	0.898	G 5	E. coli	WT	8	Mono-culture	No interaction	3	0	culture	0.857438		G	5	0.346	G 5	E. coli	WT	8	Mono-culture	No interaction	0	0.4	culture	0.304646
A	1	0.521	A 1	E. coli	M+I	7	co-culture	Obligate mutualism	0	0	culture	0.484729		B	6	0.801	B 6	E. coli	WT	8	Mono-culture	No interaction	3	0	culture	0.760438		B	6	0.281	B 6	E. coli	WT	8	Mono-culture	No interaction	0	0.4	culture	0.239646
C	1	0.531	C 1	E. coli	M+I	7	co-culture	Obligate mutualism	0	0	culture	0.494729		D	6	0.909	D 6	E. coli	WT	8	Mono-culture	No interaction	3	0	culture	0.868437		D	6	0.335	D 6	E. coli	WT	8	Mono-culture	No interaction	0	0.4	culture	0.293646
E	1	0.497	E 1	E. coli	M+I	7	co-culture	Obligate mutualism	0	0	culture	0.460729		F	6	0.901	F 6	E. coli	WT	8	Mono-culture	No interaction	3	0	culture	0.860437		F	6	0.344	F 6	E. coli	WT	8	Mono-culture	No interaction	0	0.4	culture	0.302646
G	1	0.531	G 1	E. coli	M+I	7	co-culture	Obligate mutualism	0	0	culture	0.494729		H	6	0.96	H 6	E. coli	WT	8	Mono-culture	No interaction	3	0	culture	0.919437		H	6	0.341	H 6	E. coli	WT	8	Mono-culture	No interaction	0	0.4	culture	0.299646
B	2	0.515	B 2	E. coli	M+I	7	co-culture	Obligate mutualism	0	0	culture	0.478729		A	7	0.786	A 7	E. coli	WT	8	Mono-culture	No interaction	3	0	culture	0.745437		A	7	0.285	A 7	E. coli	WT	8	Mono-culture	No interaction	0	0.4	culture	0.243646
D	2	0.501	D 2	E. coli	M+I	7	co-culture	Obligate mutualism	0	0	culture	0.464729		C	7	0.825	C 7	E. coli	WT	8	Mono-culture	No interaction	3	0	culture	0.784437		C	7	0.321	C 7	E. coli	WT	8	Mono-culture	No interaction	0	0.4	culture	0.279646
F	2	0.546	F 2	E. coli	M+I	7	co-culture	Obligate mutualism	0	0	culture	0.509729		E	7	0.922	E 7	E. coli	WT	8	Mono-culture	No interaction	3	0	culture	0.881438		E	7	0.348	E 7	E. coli	WT	8	Mono-culture	No interaction	0	0.4	culture	0.306646
H	2	0.547	H 2	E. coli	M+I	7	co-culture	Obligate mutualism	0	0	culture	0.510729		G	7	0.843	G 7	E. coli	WT	8	Mono-culture	No interaction	3	0	culture	0.802437		G	7	0.357	G 7	E. coli	WT	8	Mono-culture	No interaction	0	0.4	culture	0.315646
A	3	0.5	A 3	E. coli	M+I	7	co-culture	Obligate mutualism	0	0	culture	0.463729		B	8	0.82	B 8	E. coli	WT	8	Mono-culture	No interaction	3	0	culture	0.779438		B	8	0.293	B 8	E. coli	WT	8	Mono-culture	No interaction	0	0.4	culture	0.251646
C	3	0.486	C 3	E. coli	M+I	7	co-culture	Obligate mutualism	0	0	culture	0.449729		D	8	0.928	D 8	E. coli	WT	8	Mono-culture	No interaction	3	0	culture	0.887438		D	8	0.339	D 8	E. coli	WT	8	Mono-culture	No interaction	0	0.4	culture	0.297646
E	3	0.501	E 3	E. coli	M+I	7	co-culture	Obligate mutualism	0	0	culture	0.464729		F	8	0.913	F 8	E. coli	WT	8	Mono-culture	No interaction	3	0	culture	0.872437		F	8	0.34	F 8	E. coli	WT	8	Mono-culture	No interaction	0	0.4	culture	0.298646
G	3	0.535	G 3	E. coli	M+I	7	co-culture	Obligate mutualism	0	0	culture	0.498729		H	8	0.911	H 8	E. coli	WT	8	Mono-culture	No interaction	3	0	culture	0.870437		H	8	0.356	H 8	E. coli	WT	8	Mono-culture	No interaction	0	0.4	culture	0.314646
B	4	0.491	B 4	E. coli	M+I	7	co-culture	Obligate mutualism	0	0	culture	0.454729		A	9	0.789	A 9	E. coli	WT	8	Mono-culture	No interaction	3	0	culture	0.748438		A	9	0.282	A 9	E. coli	WT	8	Mono-culture	No interaction	0	0.4	culture	0.240646
D	4	0.501	D 4	E. coli	M+I	7	co-culture	Obligate mutualism	0	0	culture	0.464729		C	9	0.788	C 9	E. coli	WT	8	Mono-culture	No interaction	3	0	culture	0.747437		C	9	0.338	C 9	E. coli	WT	8	Mono-culture	No interaction	0	0.4	culture	0.296646
F	4	0.509	F 4	E. coli	M+I	7	co-culture	Obligate mutualism	0	0	culture	0.472729		E	9	0.94	E 9	E. coli	WT	8	Mono-culture	No interaction	3	0	culture	0.899437		E	9	0.332	E 9	E. coli	WT	8	Mono-culture	No interaction	0	0.4	culture	0.290646
H	4	0.501	H 4	E. coli	M+I	7	co-culture	Obligate mutualism	0	0	culture	0.464729		G	9	0.791	G 9	E. coli	WT	8	Mono-culture	No interaction	3	0	culture	0.750438		G	9	0.36	G 9	E. coli	WT	8	Mono-culture	No interaction	0	0.4	culture	0.318646
A	5	0.485	A 5	E. coli	M+I	7	co-culture	Obligate mutualism	0	0	culture	0.448729		B	10	0.846	B 10	E. coli	WT	8	Mono-culture	No interaction	3	0	culture	0.805438		B	10	0.325	B 10	E. coli	WT	8	Mono-culture	No interaction	0	0.4	culture	0.283646
C	5	0.477	C 5	E. coli	M+I	7	co-culture	Obligate mutualism	0	0	culture	0.440729		D	10	0.878	D 10	E. coli	WT	8	Mono-culture	No interaction	3	0	culture	0.837438		D	10	0.323	D 10	E. coli	WT	8	Mono-culture	No interaction	0	0.4	culture	0.281646
E	5	0.501	E 5	E. coli	M+I	7	co-culture	Obligate mutualism	0	0	culture	0.464729		F	10	0.879	F 10	E. coli	WT	8	Mono-culture	No interaction	3	0	culture	0.838437		F	10	0.335	F 10	E. coli	WT	8	Mono-culture	No interaction	0	0.4	culture	0.293646
G	5	0.51	G 5	E. coli	M+I	7	co-culture	Obligate mutualism	0	0	culture	0.473729		H	10	0.78	H 10	E. coli	WT	8	Mono-culture	No interaction	3	0	culture	0.739437		H	10	0.346	H 10	E. coli	WT	8	Mono-culture	No interaction	0	0.4	culture	0.304646
B	6	0.499	B 6	E. coli	M+I	7	co-culture	Obligate mutualism	0	0	culture	0.462729		A	11	0.888	A 11	E. coli	WT	8	Mono-culture	No interaction	3	0	culture	0.847438		A	11	0.293	A 11	E. coli	WT	8	Mono-culture	No interaction	0	0.4	culture	0.251646
D	6	0.495	D 6	E. coli	M+I	7	co-culture	Obligate mutualism	0	0	culture	0.458729		C	11	0.814	C 11	E. coli	WT	8	Mono-culture	No interaction	3	0	culture	0.773438		C	11	0.332	C 11	E. coli	WT	8	Mono-culture	No interaction	0	0.4	culture	0.290646
F	6	0.514	F 6	E. coli	M+I	7	co-culture	Obligate mutualism	0	0	culture	0.477729		E	11	0.908	E 11	E. coli	WT	8	Mono-culture	No interaction	3	0	culture	0.867438		E	11	0.351	E 11	E. coli	WT	8	Mono-culture	No interaction	0	0.4	culture	0.309646
H	6	0.529	H 6	E. coli	M+I	7	co-culture	Obligate mutualism	0	0	culture	0.492729		G	11	0.754	G 11	E. coli	WT	8	Mono-culture	No interaction	3	0	culture	0.713437		G	11	0.329	G 11	E. coli	WT	8	Mono-culture	No interaction	0	0.4	culture	0.287646
A	7	0.483	A 7	E. coli	M+I	7	co-culture	Obligate mutualism	0	0	culture	0.446729		B	12	0.8	B 12	E. coli	WT	8	Mono-culture	No interaction	3	0	culture	0.759437		B	12	0.286	B 12	E. coli	WT	8	Mono-culture	No interaction	0	0.4	culture	0.244646
C	7	0.515	C 7	E. coli	M+I	7	co-culture	Obligate mutualism	0	0	culture	0.478729		D	12	0.769	D 12	E. coli	WT	8	Mono-culture	No interaction	3	0	culture	0.728438		D	12	0.329	D 12	E. coli	WT	8	Mono-culture	No interaction	0	0.4	culture	0.287646
E	7	0.518	E 7	E. coli	M+I	7	co-culture	Obligate mutualism	0	0	culture	0.481729		F	12	0.798	F 12	E. coli	WT	8	Mono-culture	No interaction	3	0	culture	0.757437		F	12	0.316	F 12	E. coli	WT	8	Mono-culture	No interaction	0	0.4	culture	0.274646
G	7	0.54	G 7	E. coli	M+I	7	co-culture	Obligate mutualism	0	0	culture	0.503729		H	12	0.74	H 12	E. coli	WT	8	Mono-culture	No interaction	3	0	culture	0.699437		H	12	0.34	H 12	E. coli	WT	8	Mono-culture	No interaction	0	0.4	culture	0.298646
B	8	0.5	B 8	E. coli	M+I	7	co-culture	Obligate mutualism	0	0	culture	0.463729		A	1	0.101	A 1	E. coli	M+I	8	co-culture	Obligate mutualism	3	0	culture	0.0603125		A	1	0.039	A 1	E. coli	M+I	8	co-culture	Obligate mutualism	0	0.4	culture	-0.0015625
D	8	0.5	D 8	E. coli	M+I	7	co-culture	Obligate mutualism	0	0	culture	0.463729		C	1	0.068	C 1	E. coli	M+I	8	co-culture	Obligate mutualism	3	0	culture	0.0273125		C	1	0.041	C 1	E. coli	M+I	8	co-culture	Obligate mutualism	0	0.4	culture	0.0004375
F	8	0.511	F 8	E. coli	M+I	7	co-culture	Obligate mutualism	0	0	culture	0.474729		E	1	0.069	E 1	E. coli	M+I	8	co-culture	Obligate mutualism	3	0	culture	0.0283125		E	1	0.042	E 1	E. coli	M+I	8	co-culture	Obligate mutualism	0	0.4	culture	0.0014375
H	8	0.512	H 8	E. coli	M+I	7	co-culture	Obligate mutualism	0	0	culture	0.475729		G	1	0.079	G 1	E. coli	M+I	8	co-culture	Obligate mutualism	3	0	culture	0.0383125		G	1	0.041	G 1	E. coli	M+I	8	co-culture	Obligate mutualism	0	0.4	culture	0.0004375
A	9	0.496	A 9	E. coli	M+I	7	co-culture	Obligate mutualism	0	0	culture	0.459729		B	2	0.093	B 2	E. coli	M+I	8	co-culture	Obligate mutualism	3	0	culture	0.0523125		B	2	0.04	B 2	E. coli	M+I	8	co-culture	Obligate mutualism	0	0.4	culture	-0.0005625
C	9	0.487	C 9	E. coli	M+I	7	co-culture	Obligate mutualism	0	0	culture	0.450729		D	2	0.089	D 2	E. coli	M+I	8	co-culture	Obligate mutualism	3	0	culture	0.0483125		D	2	0.041	D 2	E. coli	M+I	8	co-culture	Obligate mutualism	0	0.4	culture	0.0004375
E	9	0.489	E 9	E. coli	M+I	7	co-culture	Obligate mutualism	0	0	culture	0.452729		F	2	0.135	F 2	E. coli	M+I	8	co-culture	Obligate mutualism	3	0	culture	0.0943125		F	2	0.041	F 2	E. coli	M+I	8	co-culture	Obligate mutualism	0	0.4	culture	0.0004375
G	9	0.526	G 9	E. coli	M+I	7	co-culture	Obligate mutualism	0	0	culture	0.489729		H	2	0.075	H 2	E. coli	M+I	8	co-culture	Obligate mutualism	3	0	culture	0.0343125		H	2	0.042	H 2	E. coli	M+I	8	co-culture	Obligate mutualism	0	0.4	culture	0.0014375
B	10	0.505	B 10	E. coli	M+I	7	co-culture	Obligate mutualism	0	0	culture	0.468729		A	3	0.099	A 3	E. coli	M+I	8	co-culture	Obligate mutualism	3	0	culture	0.0583125		A	3	0.039	A 3	E. coli	M+I	8	co-culture	Obligate mutualism	0	0.4	culture	-0.0015625
D	10	0.513	D 10	E. coli	M+I	7	co-culture	Obligate mutualism	0	0	culture	0.476729		C	3	0.075	C 3	E. coli	M+I	8	co-culture	Obligate mutualism	3	0	culture	0.0343125		C	3	0.041	C 3	E. coli	M+I	8	co-culture	Obligate mutualism	0	0.4	culture	0.0004375
F	10	0.51	F 10	E. coli	M+I	7	co-culture	Obligate mutualism	0	0	culture	0.473729		E	3	0.125	E 3	E. coli	M+I	8	co-culture	Obligate mutualism	3	0	culture	0.0843125		E	3	0.041	E 3	E. coli	M+I	8	co-culture	Obligate mutualism	0	0.4	culture	0.0004375
H	10	0.532	H 10	E. coli	M+I	7	co-culture	Obligate mutualism	0	0	culture	0.495729		G	3	0.103	G 3	E. coli	M+I	8	co-culture	Obligate mutualism	3	0	culture	0.0623125		G	3	0.042	G 3	E. coli	M+I	8	co-culture	Obligate mutualism	0	0.4	culture	0.0014375
A	11	0.492	A 11	E. coli	M+I	7	co-culture	Obligate mutualism	0	0	culture	0.455729		B	4	0.101	B 4	E. coli	M+I	8	co-culture	Obligate mutualism	3	0	culture	0.0603125		B	4	0.041	B 4	E. coli	M+I	8	co-culture	Obligate mutualism	0	0.4	culture	0.0004375
C	11	0.51	C 11	E. coli	M+I	7	co-culture	Obligate mutualism	0	0	culture	0.473729		D	4	0.082	D 4	E. coli	M+I	8	co-culture	Obligate mutualism	3	0	culture	0.0413125		D	4	0.04	D 4	E. coli	M+I	8	co-culture	Obligate mutualism	0	0.4	culture	-0.0005625
E	11	0.518	E 11	E. coli	M+I	7	co-culture	Obligate mutualism	0	0	culture	0.481729		F	4	0.09	F 4	E. coli	M+I	8	co-culture	Obligate mutualism	3	0	culture	0.0493125		F	4	0.041	F 4	E. coli	M+I	8	co-culture	Obligate mutualism	0	0.4	culture	0.0004375
G	11	0.512	G 11	E. coli	M+I	7	co-culture	Obligate mutualism	0	0	culture	0.475729		H	4	0.074	H 4	E. coli	M+I	8	co-culture	Obligate mutualism	3	0	culture	0.0333125		H	4	0.04	H 4	E. coli	M+I	8	co-culture	Obligate mutualism	0	0.4	culture	-0.0005625
B	12	0.521	B 12	E. coli	M+I	7	co-culture	Obligate mutualism	0	0	culture	0.484729		A	5	0.048	A 5	E. coli	M+I	8	co-culture	Obligate mutualism	3	0	culture	0.0073125		A	5	0.039	A 5	E. coli	M+I	8	co-culture	Obligate mutualism	0	0.4	culture	-0.0015625
D	12	0.525	D 12	E. coli	M+I	7	co-culture	Obligate mutualism	0	0	culture	0.488729		C	5	0.076	C 5	E. coli	M+I	8	co-culture	Obligate mutualism	3	0	culture	0.0353125		C	5	0.056	C 5	E. coli	M+I	8	co-culture	Obligate mutualism	0	0.4	culture	0.0154375
F	12	0.508	F 12	E. coli	M+I	7	co-culture	Obligate mutualism	0	0	culture	0.471729		E	5	0.095	E 5	E. coli	M+I	8	co-culture	Obligate mutualism	3	0	culture	0.0543125		E	5	0.041	E 5	E. coli	M+I	8	co-culture	Obligate mutualism	0	0.4	culture	0.0004375
H	12	0.528	H 12	E. coli	M+I	7	co-culture	Obligate mutualism	0	0	culture	0.491729		G	5	0.092	G 5	E. coli	M+I	8	co-culture	Obligate mutualism	3	0	culture	0.0513125		G	5	0.042	G 5	E. coli	M+I	8	co-culture	Obligate mutualism	0	0.4	culture	0.0014375
A	1	0.512	A 1	E. coli	WT	8	Mono-culture	No interaction	0	0	culture	0.471708		B	6	0.097	B 6	E. coli	M+I	8	co-culture	Obligate mutualism	3	0	culture	0.0563125		B	6	0.041	B 6	E. coli	M+I	8	co-culture	Obligate mutualism	0	0.4	culture	0.0004375
C	1	0.525	C 1	E. coli	WT	8	Mono-culture	No interaction	0	0	culture	0.484708		D	6	0.072	D 6	E. coli	M+I	8	co-culture	Obligate mutualism	3	0	culture	0.0313125		D	6	0.041	D 6	E. coli	M+I	8	co-culture	Obligate mutualism	0	0.4	culture	0.0004375
E	1	0.552	E 1	E. coli	WT	8	Mono-culture	No interaction	0	0	culture	0.511708		F	6	0.11	F 6	E. coli	M+I	8	co-culture	Obligate mutualism	3	0	culture	0.0693125		F	6	0.042	F 6	E. coli	M+I	8	co-culture	Obligate mutualism	0	0.4	culture	0.0014375
G	1	0.541	G 1	E. coli	WT	8	Mono-culture	No interaction	0	0	culture	0.500708		H	6	0.103	H 6	E. coli	M+I	8	co-culture	Obligate mutualism	3	0	culture	0.0623125		H	6	0.041	H 6	E. coli	M+I	8	co-culture	Obligate mutualism	0	0.4	culture	0.0004375
B	2	0.529	B 2	E. coli	WT	8	Mono-culture	No interaction	0	0	culture	0.488708		A	7	0.119	A 7	E. coli	M+I	8	co-culture	Obligate mutualism	3	0	culture	0.0783125		A	7	0.042	A 7	E. coli	M+I	8	co-culture	Obligate mutualism	0	0.4	culture	0.0014375
D	2	0.536	D 2	E. coli	WT	8	Mono-culture	No interaction	0	0	culture	0.495708		C	7	0.086	C 7	E. coli	M+I	8	co-culture	Obligate mutualism	3	0	culture	0.0453125		C	7	0.041	C 7	E. coli	M+I	8	co-culture	Obligate mutualism	0	0.4	culture	0.0004375
F	2	0.541	F 2	E. coli	WT	8	Mono-culture	No interaction	0	0	culture	0.500708		E	7	0.087	E 7	E. coli	M+I	8	co-culture	Obligate mutualism	3	0	culture	0.0463125		E	7	0.04	E 7	E. coli	M+I	8	co-culture	Obligate mutualism	0	0.4	culture	-0.0005625
H	2	0.559	H 2	E. coli	WT	8	Mono-culture	No interaction	0	0	culture	0.518708		G	7	0.089	G 7	E. coli	M+I	8	co-culture	Obligate mutualism	3	0	culture	0.0483125		G	7	0.042	G 7	E. coli	M+I	8	co-culture	Obligate mutualism	0	0.4	culture	0.0014375
A	3	0.558	A 3	E. coli	WT	8	Mono-culture	No interaction	0	0	culture	0.517708		B	8	0.083	B 8	E. coli	M+I	8	co-culture	Obligate mutualism	3	0	culture	0.0423125		B	8	0.04	B 8	E. coli	M+I	8	co-culture	Obligate mutualism	0	0.4	culture	-0.0005625
C	3	0.531	C 3	E. coli	WT	8	Mono-culture	No interaction	0	0	culture	0.490708		D	8	0.095	D 8	E. coli	M+I	8	co-culture	Obligate mutualism	3	0	culture	0.0543125		D	8	0.041	D 8	E. coli	M+I	8	co-culture	Obligate mutualism	0	0.4	culture	0.0004375
E	3	0.515	E 3	E. coli	WT	8	Mono-culture	No interaction	0	0	culture	0.474708		F	8	0.114	F 8	E. coli	M+I	8	co-culture	Obligate mutualism	3	0	culture	0.0733125		F	8	0.041	F 8	E. coli	M+I	8	co-culture	Obligate mutualism	0	0.4	culture	0.0004375
G	3	0.538	G 3	E. coli	WT	8	Mono-culture	No interaction	0	0	culture	0.497708		H	8	0.107	H 8	E. coli	M+I	8	co-culture	Obligate mutualism	3	0	culture	0.0663125		H	8	0.041	H 8	E. coli	M+I	8	co-culture	Obligate mutualism	0	0.4	culture	0.0004375
B	4	0.514	B 4	E. coli	WT	8	Mono-culture	No interaction	0	0	culture	0.473708		A	9	0.108	A 9	E. coli	M+I	8	co-culture	Obligate mutualism	3	0	culture	0.0673125		A	9	0.039	A 9	E. coli	M+I	8	co-culture	Obligate mutualism	0	0.4	culture	-0.0015625
D	4	0.518	D 4	E. coli	WT	8	Mono-culture	No interaction	0	0	culture	0.477708		C	9	0.081	C 9	E. coli	M+I	8	co-culture	Obligate mutualism	3	0	culture	0.0403125		C	9	0.041	C 9	E. coli	M+I	8	co-culture	Obligate mutualism	0	0.4	culture	0.0004375
F	4	0.541	F 4	E. coli	WT	8	Mono-culture	No interaction	0	0	culture	0.500708		E	9	0.13	E 9	E. coli	M+I	8	co-culture	Obligate mutualism	3	0	culture	0.0893125		E	9	0.041	E 9	E. coli	M+I	8	co-culture	Obligate mutualism	0	0.4	culture	0.0004375
H	4	0.544	H 4	E. coli	WT	8	Mono-culture	No interaction	0	0	culture	0.503708		G	9	0.063	G 9	E. coli	M+I	8	co-culture	Obligate mutualism	3	0	culture	0.0223125		G	9	0.041	G 9	E. coli	M+I	8	co-culture	Obligate mutualism	0	0.4	culture	0.0004375
A	5	0.532	A 5	E. coli	WT	8	Mono-culture	No interaction	0	0	culture	0.491708		B	10	0.09	B 10	E. coli	M+I	8	co-culture	Obligate mutualism	3	0	culture	0.0493125		B	10	0.04	B 10	E. coli	M+I	8	co-culture	Obligate mutualism	0	0.4	culture	-0.0005625
C	5	0.523	C 5	E. coli	WT	8	Mono-culture	No interaction	0	0	culture	0.482708		D	10	0.081	D 10	E. coli	M+I	8	co-culture	Obligate mutualism	3	0	culture	0.0403125		D	10	0.042	D 10	E. coli	M+I	8	co-culture	Obligate mutualism	0	0.4	culture	0.0014375
E	5	0.533	E 5	E. coli	WT	8	Mono-culture	No interaction	0	0	culture	0.492708		F	10	0.08	F 10	E. coli	M+I	8	co-culture	Obligate mutualism	3	0	culture	0.0393125		F	10	0.041	F 10	E. coli	M+I	8	co-culture	Obligate mutualism	0	0.4	culture	0.0004375
G	5	0.518	G 5	E. coli	WT	8	Mono-culture	No interaction	0	0	culture	0.477708		H	10	0.068	H 10	E. coli	M+I	8	co-culture	Obligate mutualism	3	0	culture	0.0273125		H	10	0.042	H 10	E. coli	M+I	8	co-culture	Obligate mutualism	0	0.4	culture	0.0014375
B	6	0.498	B 6	E. coli	WT	8	Mono-culture	No interaction	0	0	culture	0.457708		A	11	0.108	A 11	E. coli	M+I	8	co-culture	Obligate mutualism	3	0	culture	0.0673125		A	11	0.039	A 11	E. coli	M+I	8	co-culture	Obligate mutualism	0	0.4	culture	-0.0015625
D	6	0.544	D 6	E. coli	WT	8	Mono-culture	No interaction	0	0	culture	0.503708		C	11	0.075	C 11	E. coli	M+I	8	co-culture	Obligate mutualism	3	0	culture	0.0343125		C	11	0.041	C 11	E. coli	M+I	8	co-culture	Obligate mutualism	0	0.4	culture	0.0004375
F	6	0.531	F 6	E. coli	WT	8	Mono-culture	No interaction	0	0	culture	0.490708		E	11	0.091	E 11	E. coli	M+I	8	co-culture	Obligate mutualism	3	0	culture	0.0503125		E	11	0.042	E 11	E. coli	M+I	8	co-culture	Obligate mutualism	0	0.4	culture	0.0014375
H	6	0.564	H 6	E. coli	WT	8	Mono-culture	No interaction	0	0	culture	0.523708		G	11	0.07	G 11	E. coli	M+I	8	co-culture	Obligate mutualism	3	0	culture	0.0293125		G	11	0.041	G 11	E. coli	M+I	8	co-culture	Obligate mutualism	0	0.4	culture	0.0004375
A	7	0.527	A 7	E. coli	WT	8	Mono-culture	No interaction	0	0	culture	0.486708		B	12	0.077	B 12	E. coli	M+I	8	co-culture	Obligate mutualism	3	0	culture	0.0363125		B	12	0.039	B 12	E. coli	M+I	8	co-culture	Obligate mutualism	0	0.4	culture	-0.0015625
C	7	0.614	C 7	E. coli	WT	8	Mono-culture	No interaction	0	0	culture	0.573708		D	12	0.115	D 12	E. coli	M+I	8	co-culture	Obligate mutualism	3	0	culture	0.0743125		D	12	0.039	D 12	E. coli	M+I	8	co-culture	Obligate mutualism	0	0.4	culture	-0.0015625
E	7	0.595	E 7	E. coli	WT	8	Mono-culture	No interaction	0	0	culture	0.554708		F	12	0.099	F 12	E. coli	M+I	8	co-culture	Obligate mutualism	3	0	culture	0.0583125		F	12	0.039	F 12	E. coli	M+I	8	co-culture	Obligate mutualism	0	0.4	culture	-0.0015625
G	7	0.539	G 7	E. coli	WT	8	Mono-culture	No interaction	0	0	culture	0.498708		H	12	0.066	H 12	E. coli	M+I	8	co-culture	Obligate mutualism	3	0	culture	0.0253125		H	12	0.041	H 12	E. coli	M+I	8	co-culture	Obligate mutualism	0	0.4	culture	0.0004375
B	8	0.527	B 8	E. coli	WT	8	Mono-culture	No interaction	0	0	culture	0.486708		A	1	0.617	A 1	E. coli	WT	9	Mono-culture	No interaction	3	0	culture	0.578792		A	1	0.319	A 1	E. coli	WT	9	Mono-culture	No interaction	0	0.4	culture	0.278208
D	8	0.534	D 8	E. coli	WT	8	Mono-culture	No interaction	0	0	culture	0.493708		C	1	0.622	C 1	E. coli	WT	9	Mono-culture	No interaction	3	0	culture	0.583792		C	1	0.298	C 1	E. coli	WT	9	Mono-culture	No interaction	0	0.4	culture	0.257208
F	8	0.535	F 8	E. coli	WT	8	Mono-culture	No interaction	0	0	culture	0.494708		E	1	0.755	E 1	E. coli	WT	9	Mono-culture	No interaction	3	0	culture	0.716792		E	1	0.323	E 1	E. coli	WT	9	Mono-culture	No interaction	0	0.4	culture	0.282208
H	8	0.558	H 8	E. coli	WT	8	Mono-culture	No interaction	0	0	culture	0.517708		G	1	0.719	G 1	E. coli	WT	9	Mono-culture	No interaction	3	0	culture	0.680792		G	1	0.337	G 1	E. coli	WT	9	Mono-culture	No interaction	0	0.4	culture	0.296208
A	9	0.537	A 9	E. coli	WT	8	Mono-culture	No interaction	0	0	culture	0.496708		B	2	0.613	B 2	E. coli	WT	9	Mono-culture	No interaction	3	0	culture	0.574792		B	2	0.32	B 2	E. coli	WT	9	Mono-culture	No interaction	0	0.4	culture	0.279208
C	9	0.547	C 9	E. coli	WT	8	Mono-culture	No interaction	0	0	culture	0.506708		D	2	0.796	D 2	E. coli	WT	9	Mono-culture	No interaction	3	0	culture	0.757792		D	2	0.302	D 2	E. coli	WT	9	Mono-culture	No interaction	0	0.4	culture	0.261208
E	9	0.566	E 9	E. coli	WT	8	Mono-culture	No interaction	0	0	culture	0.525708		F	2	0.775	F 2	E. coli	WT	9	Mono-culture	No interaction	3	0	culture	0.736792		F	2	0.32	F 2	E. coli	WT	9	Mono-culture	No interaction	0	0.4	culture	0.279208
G	9	0.562	G 9	E. coli	WT	8	Mono-culture	No interaction	0	0	culture	0.521708		H	2	0.604	H 2	E. coli	WT	9	Mono-culture	No interaction	3	0	culture	0.565792		H	2	0.371	H 2	E. coli	WT	9	Mono-culture	No interaction	0	0.4	culture	0.330208
B	10	0.536	B 10	E. coli	WT	8	Mono-culture	No interaction	0	0	culture	0.495708		A	3	0.75	A 3	E. coli	WT	9	Mono-culture	No interaction	3	0	culture	0.711792		A	3	0.331	A 3	E. coli	WT	9	Mono-culture	No interaction	0	0.4	culture	0.290208
D	10	0.563	D 10	E. coli	WT	8	Mono-culture	No interaction	0	0	culture	0.522708		C	3	0.639	C 3	E. coli	WT	9	Mono-culture	No interaction	3	0	culture	0.600792		C	3	0.312	C 3	E. coli	WT	9	Mono-culture	No interaction	0	0.4	culture	0.271208
F	10	0.566	F 10	E. coli	WT	8	Mono-culture	No interaction	0	0	culture	0.525708		E	3	0.719	E 3	E. coli	WT	9	Mono-culture	No interaction	3	0	culture	0.680792		E	3	0.325	E 3	E. coli	WT	9	Mono-culture	No interaction	0	0.4	culture	0.284208
H	10	0.587	H 10	E. coli	WT	8	Mono-culture	No interaction	0	0	culture	0.546708		G	3	0.774	G 3	E. coli	WT	9	Mono-culture	No interaction	3	0	culture	0.735792		G	3	0.348	G 3	E. coli	WT	9	Mono-culture	No interaction	0	0.4	culture	0.307208
A	11	0.536	A 11	E. coli	WT	8	Mono-culture	No interaction	0	0	culture	0.495708		B	4	0.788	B 4	E. coli	WT	9	Mono-culture	No interaction	3	0	culture	0.749792		B	4	0.324	B 4	E. coli	WT	9	Mono-culture	No interaction	0	0.4	culture	0.283208
C	11	0.546	C 11	E. coli	WT	8	Mono-culture	No interaction	0	0	culture	0.505708		D	4	0.77	D 4	E. coli	WT	9	Mono-culture	No interaction	3	0	culture	0.731792		D	4	0.313	D 4	E. coli	WT	9	Mono-culture	No interaction	0	0.4	culture	0.272208
E	11	0.541	E 11	E. coli	WT	8	Mono-culture	No interaction	0	0	culture	0.500708		F	4	0.683	F 4	E. coli	WT	9	Mono-culture	No interaction	3	0	culture	0.644792		F	4	0.328	F 4	E. coli	WT	9	Mono-culture	No interaction	0	0.4	culture	0.287208
G	11	0.55	G 11	E. coli	WT	8	Mono-culture	No interaction	0	0	culture	0.509708		H	4	0.677	H 4	E. coli	WT	9	Mono-culture	No interaction	3	0	culture	0.638792		H	4	0.336	H 4	E. coli	WT	9	Mono-culture	No interaction	0	0.4	culture	0.295208
B	12	0.536	B 12	E. coli	WT	8	Mono-culture	No interaction	0	0	culture	0.495708		A	5	0.715	A 5	E. coli	WT	9	Mono-culture	No interaction	3	0	culture	0.676792		A	5	0.308	A 5	E. coli	WT	9	Mono-culture	No interaction	0	0.4	culture	0.267208
D	12	0.54	D 12	E. coli	WT	8	Mono-culture	No interaction	0	0	culture	0.499708		C	5	0.608	C 5	E. coli	WT	9	Mono-culture	No interaction	3	0	culture	0.569792		C	5	0.306	C 5	E. coli	WT	9	Mono-culture	No interaction	0	0.4	culture	0.265208
F	12	0.541	F 12	E. coli	WT	8	Mono-culture	No interaction	0	0	culture	0.500708		E	5	0.604	E 5	E. coli	WT	9	Mono-culture	No interaction	3	0	culture	0.565792		E	5	0.317	E 5	E. coli	WT	9	Mono-culture	No interaction	0	0.4	culture	0.276208
H	12	0.537	H 12	E. coli	WT	8	Mono-culture	No interaction	0	0	culture	0.496708		G	5	0.734	G 5	E. coli	WT	9	Mono-culture	No interaction	3	0	culture	0.695792		G	5	0.336	G 5	E. coli	WT	9	Mono-culture	No interaction	0	0.4	culture	0.295208
A	1	0.513	A 1	E. coli	M+I	8	co-culture	Obligate mutualism	0	0	culture	0.471333		B	6	0.796	B 6	E. coli	WT	9	Mono-culture	No interaction	3	0	culture	0.757792		B	6	0.309	B 6	E. coli	WT	9	Mono-culture	No interaction	0	0.4	culture	0.268208
C	1	0.531	C 1	E. coli	M+I	8	co-culture	Obligate mutualism	0	0	culture	0.489333		D	6	0.642	D 6	E. coli	WT	9	Mono-culture	No interaction	3	0	culture	0.603792		D	6	0.309	D 6	E. coli	WT	9	Mono-culture	No interaction	0	0.4	culture	0.268208
E	1	0.515	E 1	E. coli	M+I	8	co-culture	Obligate mutualism	0	0	culture	0.473333		F	6	0.378	F 6	E. coli	WT	9	Mono-culture	No interaction	3	0	culture	0.339792		F	6	0.314	F 6	E. coli	WT	9	Mono-culture	No interaction	0	0.4	culture	0.273208
G	1	0.523	G 1	E. coli	M+I	8	co-culture	Obligate mutualism	0	0	culture	0.481333		H	6	0.656	H 6	E. coli	WT	9	Mono-culture	No interaction	3	0	culture	0.617792		H	6	0.311	H 6	E. coli	WT	9	Mono-culture	No interaction	0	0.4	culture	0.270208
B	2	0.511	B 2	E. coli	M+I	8	co-culture	Obligate mutualism	0	0	culture	0.469333		A	7	0.744	A 7	E. coli	WT	9	Mono-culture	No interaction	3	0	culture	0.705792		A	7	0.33	A 7	E. coli	WT	9	Mono-culture	No interaction	0	0.4	culture	0.289208
D	2	0.537	D 2	E. coli	M+I	8	co-culture	Obligate mutualism	0	0	culture	0.495333		C	7	0.794	C 7	E. coli	WT	9	Mono-culture	No interaction	3	0	culture	0.755792		C	7	0.305	C 7	E. coli	WT	9	Mono-culture	No interaction	0	0.4	culture	0.264208
F	2	0.541	F 2	E. coli	M+I	8	co-culture	Obligate mutualism	0	0	culture	0.499333		E	7	0.627	E 7	E. coli	WT	9	Mono-culture	No interaction	3	0	culture	0.588792		E	7	0.323	E 7	E. coli	WT	9	Mono-culture	No interaction	0	0.4	culture	0.282208
H	2	0.553	H 2	E. coli	M+I	8	co-culture	Obligate mutualism	0	0	culture	0.511333		G	7	0.797	G 7	E. coli	WT	9	Mono-culture	No interaction	3	0	culture	0.758792		G	7	0.334	G 7	E. coli	WT	9	Mono-culture	No interaction	0	0.4	culture	0.293208
A	3	0.506	A 3	E. coli	M+I	8	co-culture	Obligate mutualism	0	0	culture	0.464333		B	8	0.714	B 8	E. coli	WT	9	Mono-culture	No interaction	3	0	culture	0.675792		B	8	0.315	B 8	E. coli	WT	9	Mono-culture	No interaction	0	0.4	culture	0.274208
C	3	0.523	C 3	E. coli	M+I	8	co-culture	Obligate mutualism	0	0	culture	0.481333		D	8	0.788	D 8	E. coli	WT	9	Mono-culture	No interaction	3	0	culture	0.749792		D	8	0.314	D 8	E. coli	WT	9	Mono-culture	No interaction	0	0.4	culture	0.273208
E	3	0.535	E 3	E. coli	M+I	8	co-culture	Obligate mutualism	0	0	culture	0.493333		F	8	0.749	F 8	E. coli	WT	9	Mono-culture	No interaction	3	0	culture	0.710792		F	8	0.312	F 8	E. coli	WT	9	Mono-culture	No interaction	0	0.4	culture	0.271208
G	3	0.532	G 3	E. coli	M+I	8	co-culture	Obligate mutualism	0	0	culture	0.490333		H	8	0.612	H 8	E. coli	WT	9	Mono-culture	No interaction	3	0	culture	0.573792		H	8	0.313	H 8	E. coli	WT	9	Mono-culture	No interaction	0	0.4	culture	0.272208
B	4	0.503	B 4	E. coli	M+I	8	co-culture	Obligate mutualism	0	0	culture	0.461333		A	9	0.799	A 9	E. coli	WT	9	Mono-culture	No interaction	3	0	culture	0.760792		A	9	0.32	A 9	E. coli	WT	9	Mono-culture	No interaction	0	0.4	culture	0.279208
D	4	0.529	D 4	E. coli	M+I	8	co-culture	Obligate mutualism	0	0	culture	0.487333		C	9	0.723	C 9	E. coli	WT	9	Mono-culture	No interaction	3	0	culture	0.684792		C	9	0.313	C 9	E. coli	WT	9	Mono-culture	No interaction	0	0.4	culture	0.272208
F	4	0.548	F 4	E. coli	M+I	8	co-culture	Obligate mutualism	0	0	culture	0.506333		E	9	0.752	E 9	E. coli	WT	9	Mono-culture	No interaction	3	0	culture	0.713792		E	9	0.307	E 9	E. coli	WT	9	Mono-culture	No interaction	0	0.4	culture	0.266208
H	4	0.514	H 4	E. coli	M+I	8	co-culture	Obligate mutualism	0	0	culture	0.472333		G	9	0.736	G 9	E. coli	WT	9	Mono-culture	No interaction	3	0	culture	0.697792		G	9	0.323	G 9	E. coli	WT	9	Mono-culture	No interaction	0	0.4	culture	0.282208
A	5	0.506	A 5	E. coli	M+I	8	co-culture	Obligate mutualism	0	0	culture	0.464333		B	10	0.64	B 10	E. coli	WT	9	Mono-culture	No interaction	3	0	culture	0.601792		B	10	0.306	B 10	E. coli	WT	9	Mono-culture	No interaction	0	0.4	culture	0.265208
C	5	0.52	C 5	E. coli	M+I	8	co-culture	Obligate mutualism	0	0	culture	0.478333		D	10	0.798	D 10	E. coli	WT	9	Mono-culture	No interaction	3	0	culture	0.759792		D	10	0.304	D 10	E. coli	WT	9	Mono-culture	No interaction	0	0.4	culture	0.263208
E	5	0.528	E 5	E. coli	M+I	8	co-culture	Obligate mutualism	0	0	culture	0.486333		F	10	0.611	F 10	E. coli	WT	9	Mono-culture	No interaction	3	0	culture	0.572792		F	10	0.315	F 10	E. coli	WT	9	Mono-culture	No interaction	0	0.4	culture	0.274208
G	5	0.544	G 5	E. coli	M+I	8	co-culture	Obligate mutualism	0	0	culture	0.502333		H	10	0.769	H 10	E. coli	WT	9	Mono-culture	No interaction	3	0	culture	0.730792		H	10	0.312	H 10	E. coli	WT	9	Mono-culture	No interaction	0	0.4	culture	0.271208
B	6	0.536	B 6	E. coli	M+I	8	co-culture	Obligate mutualism	0	0	culture	0.494333		A	11	0.749	A 11	E. coli	WT	9	Mono-culture	No interaction	3	0	culture	0.710792		A	11	0.312	A 11	E. coli	WT	9	Mono-culture	No interaction	0	0.4	culture	0.271208
D	6	0.542	D 6	E. coli	M+I	8	co-culture	Obligate mutualism	0	0	culture	0.500333		C	11	0.744	C 11	E. coli	WT	9	Mono-culture	No interaction	3	0	culture	0.705792		C	11	0.291	C 11	E. coli	WT	9	Mono-culture	No interaction	0	0.4	culture	0.250208
F	6	0.545	F 6	E. coli	M+I	8	co-culture	Obligate mutualism	0	0	culture	0.503333		E	11	0.641	E 11	E. coli	WT	9	Mono-culture	No interaction	3	0	culture	0.602792		E	11	0.311	E 11	E. coli	WT	9	Mono-culture	No interaction	0	0.4	culture	0.270208
H	6	0.525	H 6	E. coli	M+I	8	co-culture	Obligate mutualism	0	0	culture	0.483333		G	11	0.754	G 11	E. coli	WT	9	Mono-culture	No interaction	3	0	culture	0.715792		G	11	0.302	G 11	E. coli	WT	9	Mono-culture	No interaction	0	0.4	culture	0.261208
A	7	0.504	A 7	E. coli	M+I	8	co-culture	Obligate mutualism	0	0	culture	0.462333		B	12	0.724	B 12	E. coli	WT	9	Mono-culture	No interaction	3	0	culture	0.685792		B	12	0.303	B 12	E. coli	WT	9	Mono-culture	No interaction	0	0.4	culture	0.262208
C	7	0.52	C 7	E. coli	M+I	8	co-culture	Obligate mutualism	0	0	culture	0.478333		D	12	0.76	D 12	E. coli	WT	9	Mono-culture	No interaction	3	0	culture	0.721792		D	12	0.304	D 12	E. coli	WT	9	Mono-culture	No interaction	0	0.4	culture	0.263208
E	7	0.509	E 7	E. coli	M+I	8	co-culture	Obligate mutualism	0	0	culture	0.467333		F	12	0.767	F 12	E. coli	WT	9	Mono-culture	No interaction	3	0	culture	0.728792		F	12	0.318	F 12	E. coli	WT	9	Mono-culture	No interaction	0	0.4	culture	0.277208
G	7	0.536	G 7	E. coli	M+I	8	co-culture	Obligate mutualism	0	0	culture	0.494333		H	12	0.65	H 12	E. coli	WT	9	Mono-culture	No interaction	3	0	culture	0.611792		H	12	0.306	H 12	E. coli	WT	9	Mono-culture	No interaction	0	0.4	culture	0.265208
B	8	0.535	B 8	E. coli	M+I	8	co-culture	Obligate mutualism	0	0	culture	0.493333		A	1	0.047	A 1	E. coli	M+I	9	co-culture	Obligate mutualism	3	0	culture	0.00647917		A	1	0.042	A 1	E. coli	M+I	9	co-culture	Obligate mutualism	0	0.4	culture	0.000875
D	8	0.52	D 8	E. coli	M+I	8	co-culture	Obligate mutualism	0	0	culture	0.478333		C	1	0.049	C 1	E. coli	M+I	9	co-culture	Obligate mutualism	3	0	culture	0.00847917		C	1	0.043	C 1	E. coli	M+I	9	co-culture	Obligate mutualism	0	0.4	culture	0.001875
F	8	0.532	F 8	E. coli	M+I	8	co-culture	Obligate mutualism	0	0	culture	0.490333		E	1	0.046	E 1	E. coli	M+I	9	co-culture	Obligate mutualism	3	0	culture	0.00547917		E	1	0.043	E 1	E. coli	M+I	9	co-culture	Obligate mutualism	0	0.4	culture	0.001875
H	8	0.527	H 8	E. coli	M+I	8	co-culture	Obligate mutualism	0	0	culture	0.485333		G	1	0.047	G 1	E. coli	M+I	9	co-culture	Obligate mutualism	3	0	culture	0.00647917		G	1	0.043	G 1	E. coli	M+I	9	co-culture	Obligate mutualism	0	0.4	culture	0.001875
A	9	0.526	A 9	E. coli	M+I	8	co-culture	Obligate mutualism	0	0	culture	0.484333		B	2	0.047	B 2	E. coli	M+I	9	co-culture	Obligate mutualism	3	0	culture	0.00647917		B	2	0.043	B 2	E. coli	M+I	9	co-culture	Obligate mutualism	0	0.4	culture	0.001875
C	9	0.528	C 9	E. coli	M+I	8	co-culture	Obligate mutualism	0	0	culture	0.486333		D	2	0.048	D 2	E. coli	M+I	9	co-culture	Obligate mutualism	3	0	culture	0.00747917		D	2	0.043	D 2	E. coli	M+I	9	co-culture	Obligate mutualism	0	0.4	culture	0.001875
E	9	0.498	E 9	E. coli	M+I	8	co-culture	Obligate mutualism	0	0	culture	0.456333		F	2	0.054	F 2	E. coli	M+I	9	co-culture	Obligate mutualism	3	0	culture	0.0134792		F	2	0.043	F 2	E. coli	M+I	9	co-culture	Obligate mutualism	0	0.4	culture	0.001875
G	9	0.535	G 9	E. coli	M+I	8	co-culture	Obligate mutualism	0	0	culture	0.493333		H	2	0.046	H 2	E. coli	M+I	9	co-culture	Obligate mutualism	3	0	culture	0.00547917		H	2	0.042	H 2	E. coli	M+I	9	co-culture	Obligate mutualism	0	0.4	culture	0.000875
B	10	0.502	B 10	E. coli	M+I	8	co-culture	Obligate mutualism	0	0	culture	0.460333		A	3	0.077	A 3	E. coli	M+I	9	co-culture	Obligate mutualism	3	0	culture	0.0364792		A	3	0.041	A 3	E. coli	M+I	9	co-culture	Obligate mutualism	0	0.4	culture	-0.000125
D	10	0.512	D 10	E. coli	M+I	8	co-culture	Obligate mutualism	0	0	culture	0.470333		C	3	0.055	C 3	E. coli	M+I	9	co-culture	Obligate mutualism	3	0	culture	0.0144792		C	3	0.043	C 3	E. coli	M+I	9	co-culture	Obligate mutualism	0	0.4	culture	0.001875
F	10	0.536	F 10	E. coli	M+I	8	co-culture	Obligate mutualism	0	0	culture	0.494333		E	3	0.053	E 3	E. coli	M+I	9	co-culture	Obligate mutualism	3	0	culture	0.0124792		E	3	0.043	E 3	E. coli	M+I	9	co-culture	Obligate mutualism	0	0.4	culture	0.001875
H	10	0.546	H 10	E. coli	M+I	8	co-culture	Obligate mutualism	0	0	culture	0.504333		G	3	0.052	G 3	E. coli	M+I	9	co-culture	Obligate mutualism	3	0	culture	0.0114792		G	3	0.043	G 3	E. coli	M+I	9	co-culture	Obligate mutualism	0	0.4	culture	0.001875
A	11	0.505	A 11	E. coli	M+I	8	co-culture	Obligate mutualism	0	0	culture	0.463333		B	4	0.048	B 4	E. coli	M+I	9	co-culture	Obligate mutualism	3	0	culture	0.00747917		B	4	0.043	B 4	E. coli	M+I	9	co-culture	Obligate mutualism	0	0.4	culture	0.001875
C	11	0.502	C 11	E. coli	M+I	8	co-culture	Obligate mutualism	0	0	culture	0.460333		D	4	0.048	D 4	E. coli	M+I	9	co-culture	Obligate mutualism	3	0	culture	0.00747917		D	4	0.044	D 4	E. coli	M+I	9	co-culture	Obligate mutualism	0	0.4	culture	0.002875
E	11	0.517	E 11	E. coli	M+I	8	co-culture	Obligate mutualism	0	0	culture	0.475333		F	4	0.047	F 4	E. coli	M+I	9	co-culture	Obligate mutualism	3	0	culture	0.00647917		F	4	0.044	F 4	E. coli	M+I	9	co-culture	Obligate mutualism	0	0.4	culture	0.002875
G	11	0.527	G 11	E. coli	M+I	8	co-culture	Obligate mutualism	0	0	culture	0.485333		H	4	0.045	H 4	E. coli	M+I	9	co-culture	Obligate mutualism	3	0	culture	0.00447917		H	4	0.042	H 4	E. coli	M+I	9	co-culture	Obligate mutualism	0	0.4	culture	0.000875
B	12	0.492	B 12	E. coli	M+I	8	co-culture	Obligate mutualism	0	0	culture	0.450333		A	5	0.043	A 5	E. coli	M+I	9	co-culture	Obligate mutualism	3	0	culture	0.00247917		A	5	0.042	A 5	E. coli	M+I	9	co-culture	Obligate mutualism	0	0.4	culture	0.000875
D	12	0.512	D 12	E. coli	M+I	8	co-culture	Obligate mutualism	0	0	culture	0.470333		C	5	0.045	C 5	E. coli	M+I	9	co-culture	Obligate mutualism	3	0	culture	0.00447917		C	5	0.043	C 5	E. coli	M+I	9	co-culture	Obligate mutualism	0	0.4	culture	0.001875
F	12	0.511	F 12	E. coli	M+I	8	co-culture	Obligate mutualism	0	0	culture	0.469333		E	5	0.05	E 5	E. coli	M+I	9	co-culture	Obligate mutualism	3	0	culture	0.00947917		E	5	0.044	E 5	E. coli	M+I	9	co-culture	Obligate mutualism	0	0.4	culture	0.002875
H	12	0.528	H 12	E. coli	M+I	8	co-culture	Obligate mutualism	0	0	culture	0.486333		G	5	0.048	G 5	E. coli	M+I	9	co-culture	Obligate mutualism	3	0	culture	0.00747917		G	5	0.044	G 5	E. coli	M+I	9	co-culture	Obligate mutualism	0	0.4	culture	0.002875
A	1	0.561	A 1	E. coli	WT	9	Mono-culture	No interaction	0	0	culture	0.520292		B	6	0.047	B 6	E. coli	M+I	9	co-culture	Obligate mutualism	3	0	culture	0.00647917		B	6	0.042	B 6	E. coli	M+I	9	co-culture	Obligate mutualism	0	0.4	culture	0.000875
C	1	0.565	C 1	E. coli	WT	9	Mono-culture	No interaction	0	0	culture	0.524292		D	6	0.055	D 6	E. coli	M+I	9	co-culture	Obligate mutualism	3	0	culture	0.0144792		D	6	0.044	D 6	E. coli	M+I	9	co-culture	Obligate mutualism	0	0.4	culture	0.002875
E	1	0.575	E 1	E. coli	WT	9	Mono-culture	No interaction	0	0	culture	0.534292		F	6	0.064	F 6	E. coli	M+I	9	co-culture	Obligate mutualism	3	0	culture	0.0234792		F	6	0.044	F 6	E. coli	M+I	9	co-culture	Obligate mutualism	0	0.4	culture	0.002875
G	1	0.578	G 1	E. coli	WT	9	Mono-culture	No interaction	0	0	culture	0.537292		H	6	0.049	H 6	E. coli	M+I	9	co-culture	Obligate mutualism	3	0	culture	0.00847917		H	6	0.043	H 6	E. coli	M+I	9	co-culture	Obligate mutualism	0	0.4	culture	0.001875
B	2	0.564	B 2	E. coli	WT	9	Mono-culture	No interaction	0	0	culture	0.523292		A	7	0.052	A 7	E. coli	M+I	9	co-culture	Obligate mutualism	3	0	culture	0.0114792		A	7	0.041	A 7	E. coli	M+I	9	co-culture	Obligate mutualism	0	0.4	culture	-0.000125
D	2	0.583	D 2	E. coli	WT	9	Mono-culture	No interaction	0	0	culture	0.542292		C	7	0.046	C 7	E. coli	M+I	9	co-culture	Obligate mutualism	3	0	culture	0.00547917		C	7	0.044	C 7	E. coli	M+I	9	co-culture	Obligate mutualism	0	0.4	culture	0.002875
F	2	0.586	F 2	E. coli	WT	9	Mono-culture	No interaction	0	0	culture	0.545292		E	7	0.046	E 7	E. coli	M+I	9	co-culture	Obligate mutualism	3	0	culture	0.00547917		E	7	0.044	E 7	E. coli	M+I	9	co-culture	Obligate mutualism	0	0.4	culture	0.002875
H	2	0.572	H 2	E. coli	WT	9	Mono-culture	No interaction	0	0	culture	0.531292		G	7	0.047	G 7	E. coli	M+I	9	co-culture	Obligate mutualism	3	0	culture	0.00647917		G	7	0.044	G 7	E. coli	M+I	9	co-culture	Obligate mutualism	0	0.4	culture	0.002875
A	3	0.573	A 3	E. coli	WT	9	Mono-culture	No interaction	0	0	culture	0.532292		B	8	0.046	B 8	E. coli	M+I	9	co-culture	Obligate mutualism	3	0	culture	0.00547917		B	8	0.043	B 8	E. coli	M+I	9	co-culture	Obligate mutualism	0	0.4	culture	0.001875
C	3	0.596	C 3	E. coli	WT	9	Mono-culture	No interaction	0	0	culture	0.555292		D	8	0.048	D 8	E. coli	M+I	9	co-culture	Obligate mutualism	3	0	culture	0.00747917		D	8	0.044	D 8	E. coli	M+I	9	co-culture	Obligate mutualism	0	0.4	culture	0.002875
E	3	0.588	E 3	E. coli	WT	9	Mono-culture	No interaction	0	0	culture	0.547292		F	8	0.05	F 8	E. coli	M+I	9	co-culture	Obligate mutualism	3	0	culture	0.00947917		F	8	0.044	F 8	E. coli	M+I	9	co-culture	Obligate mutualism	0	0.4	culture	0.002875
G	3	0.598	G 3	E. coli	WT	9	Mono-culture	No interaction	0	0	culture	0.557292		H	8	0.099	H 8	E. coli	M+I	9	co-culture	Obligate mutualism	3	0	culture	0.0584792		H	8	0.043	H 8	E. coli	M+I	9	co-culture	Obligate mutualism	0	0.4	culture	0.001875
B	4	0.566	B 4	E. coli	WT	9	Mono-culture	No interaction	0	0	culture	0.525292		A	9	0.049	A 9	E. coli	M+I	9	co-culture	Obligate mutualism	3	0	culture	0.00847917		A	9	0.041	A 9	E. coli	M+I	9	co-culture	Obligate mutualism	0	0.4	culture	-0.000125
D	4	0.588	D 4	E. coli	WT	9	Mono-culture	No interaction	0	0	culture	0.547292		C	9	0.045	C 9	E. coli	M+I	9	co-culture	Obligate mutualism	3	0	culture	0.00447917		C	9	0.044	C 9	E. coli	M+I	9	co-culture	Obligate mutualism	0	0.4	culture	0.002875
F	4	0.597	F 4	E. coli	WT	9	Mono-culture	No interaction	0	0	culture	0.556292		E	9	0.052	E 9	E. coli	M+I	9	co-culture	Obligate mutualism	3	0	culture	0.0114792		E	9	0.045	E 9	E. coli	M+I	9	co-culture	Obligate mutualism	0	0.4	culture	0.003875
H	4	0.57	H 4	E. coli	WT	9	Mono-culture	No interaction	0	0	culture	0.529292		G	9	0.045	G 9	E. coli	M+I	9	co-culture	Obligate mutualism	3	0	culture	0.00447917		G	9	0.045	G 9	E. coli	M+I	9	co-culture	Obligate mutualism	0	0.4	culture	0.003875
A	5	0.556	A 5	E. coli	WT	9	Mono-culture	No interaction	0	0	culture	0.515292		B	10	0.046	B 10	E. coli	M+I	9	co-culture	Obligate mutualism	3	0	culture	0.00547917		B	10	0.044	B 10	E. coli	M+I	9	co-culture	Obligate mutualism	0	0.4	culture	0.002875
C	5	0.575	C 5	E. coli	WT	9	Mono-culture	No interaction	0	0	culture	0.534292		D	10	0.046	D 10	E. coli	M+I	9	co-culture	Obligate mutualism	3	0	culture	0.00547917		D	10	0.044	D 10	E. coli	M+I	9	co-culture	Obligate mutualism	0	0.4	culture	0.002875
E	5	0.582	E 5	E. coli	WT	9	Mono-culture	No interaction	0	0	culture	0.541292		F	10	0.046	F 10	E. coli	M+I	9	co-culture	Obligate mutualism	3	0	culture	0.00547917		F	10	0.044	F 10	E. coli	M+I	9	co-culture	Obligate mutualism	0	0.4	culture	0.002875
G	5	0.579	G 5	E. coli	WT	9	Mono-culture	No interaction	0	0	culture	0.538292		H	10	0.045	H 10	E. coli	M+I	9	co-culture	Obligate mutualism	3	0	culture	0.00447917		H	10	0.044	H 10	E. coli	M+I	9	co-culture	Obligate mutualism	0	0.4	culture	0.002875
B	6	0.559	B 6	E. coli	WT	9	Mono-culture	No interaction	0	0	culture	0.518292		A	11	0.049	A 11	E. coli	M+I	9	co-culture	Obligate mutualism	3	0	culture	0.00847917		A	11	0.042	A 11	E. coli	M+I	9	co-culture	Obligate mutualism	0	0.4	culture	0.000875
D	6	0.601	D 6	E. coli	WT	9	Mono-culture	No interaction	0	0	culture	0.560292		C	11	0.046	C 11	E. coli	M+I	9	co-culture	Obligate mutualism	3	0	culture	0.00547917		C	11	0.044	C 11	E. coli	M+I	9	co-culture	Obligate mutualism	0	0.4	culture	0.002875
F	6	0.573	F 6	E. coli	WT	9	Mono-culture	No interaction	0	0	culture	0.532292		E	11	0.048	E 11	E. coli	M+I	9	co-culture	Obligate mutualism	3	0	culture	0.00747917		E	11	0.044	E 11	E. coli	M+I	9	co-culture	Obligate mutualism	0	0.4	culture	0.002875
H	6	0.578	H 6	E. coli	WT	9	Mono-culture	No interaction	0	0	culture	0.537292		G	11	0.046	G 11	E. coli	M+I	9	co-culture	Obligate mutualism	3	0	culture	0.00547917		G	11	0.044	G 11	E. coli	M+I	9	co-culture	Obligate mutualism	0	0.4	culture	0.002875
A	7	0.56	A 7	E. coli	WT	9	Mono-culture	No interaction	0	0	culture	0.519292		B	12	0.044	B 12	E. coli	M+I	9	co-culture	Obligate mutualism	3	0	culture	0.00347917		B	12	0.042	B 12	E. coli	M+I	9	co-culture	Obligate mutualism	0	0.4	culture	0.000875
C	7	0.613	C 7	E. coli	WT	9	Mono-culture	No interaction	0	0	culture	0.572292		D	12	0.05	D 12	E. coli	M+I	9	co-culture	Obligate mutualism	3	0	culture	0.00947917		D	12	0.043	D 12	E. coli	M+I	9	co-culture	Obligate mutualism	0	0.4	culture	0.001875
E	7	0.569	E 7	E. coli	WT	9	Mono-culture	No interaction	0	0	culture	0.528292		F	12	0.048	F 12	E. coli	M+I	9	co-culture	Obligate mutualism	3	0	culture	0.00747917		F	12	0.042	F 12	E. coli	M+I	9	co-culture	Obligate mutualism	0	0.4	culture	0.000875
G	7	0.59	G 7	E. coli	WT	9	Mono-culture	No interaction	0	0	culture	0.549292		H	12	0.044	H 12	E. coli	M+I	9	co-culture	Obligate mutualism	3	0	culture	0.00347917		H	12	0.043	H 12	E. coli	M+I	9	co-culture	Obligate mutualism	0	0.4	culture	0.001875
B	8	0.584	B 8	E. coli	WT	9	Mono-culture	No interaction	0	0	culture	0.543292		A	1	0.586	A 1	E. coli	WT	10	Mono-culture	No interaction	3	0	culture	0.545104		A	1	0.306	A 1	E. coli	WT	10	Mono-culture	No interaction	0	0.4	culture	0.269792
D	8	0.595	D 8	E. coli	WT	9	Mono-culture	No interaction	0	0	culture	0.554292		C	1	0.644	C 1	E. coli	WT	10	Mono-culture	No interaction	3	0	culture	0.603104		C	1	0.319	C 1	E. coli	WT	10	Mono-culture	No interaction	0	0.4	culture	0.282792
F	8	0.569	F 8	E. coli	WT	9	Mono-culture	No interaction	0	0	culture	0.528292		E	1	0.624	E 1	E. coli	WT	10	Mono-culture	No interaction	3	0	culture	0.583104		E	1	0.319	E 1	E. coli	WT	10	Mono-culture	No interaction	0	0.4	culture	0.282792
H	8	0.575	H 8	E. coli	WT	9	Mono-culture	No interaction	0	0	culture	0.534292		G	1	0.682	G 1	E. coli	WT	10	Mono-culture	No interaction	3	0	culture	0.641104		G	1	0.311	G 1	E. coli	WT	10	Mono-culture	No interaction	0	0.4	culture	0.274792
A	9	0.567	A 9	E. coli	WT	9	Mono-culture	No interaction	0	0	culture	0.526292		B	2	0.574	B 2	E. coli	WT	10	Mono-culture	No interaction	3	0	culture	0.533104		B	2	0.312	B 2	E. coli	WT	10	Mono-culture	No interaction	0	0.4	culture	0.275792
C	9	0.59	C 9	E. coli	WT	9	Mono-culture	No interaction	0	0	culture	0.549292		D	2	0.582	D 2	E. coli	WT	10	Mono-culture	No interaction	3	0	culture	0.541104		D	2	0.323	D 2	E. coli	WT	10	Mono-culture	No interaction	0	0.4	culture	0.286792
E	9	0.586	E 9	E. coli	WT	9	Mono-culture	No interaction	0	0	culture	0.545292		F	2	0.611	F 2	E. coli	WT	10	Mono-culture	No interaction	3	0	culture	0.570104		F	2	0.301	F 2	E. coli	WT	10	Mono-culture	No interaction	0	0.4	culture	0.264792
G	9	0.559	G 9	E. coli	WT	9	Mono-culture	No interaction	0	0	culture	0.518292		H	2	0.661	H 2	E. coli	WT	10	Mono-culture	No interaction	3	0	culture	0.620104		H	2	0.307	H 2	E. coli	WT	10	Mono-culture	No interaction	0	0.4	culture	0.270792
B	10	0.597	B 10	E. coli	WT	9	Mono-culture	No interaction	0	0	culture	0.556292		A	3	0.626	A 3	E. coli	WT	10	Mono-culture	No interaction	3	0	culture	0.585104		A	3	0.311	A 3	E. coli	WT	10	Mono-culture	No interaction	0	0.4	culture	0.274792
D	10	0.586	D 10	E. coli	WT	9	Mono-culture	No interaction	0	0	culture	0.545292		C	3	0.57	C 3	E. coli	WT	10	Mono-culture	No interaction	3	0	culture	0.529104		C	3	0.312	C 3	E. coli	WT	10	Mono-culture	No interaction	0	0.4	culture	0.275792
F	10	0.589	F 10	E. coli	WT	9	Mono-culture	No interaction	0	0	culture	0.548292		E	3	0.607	E 3	E. coli	WT	10	Mono-culture	No interaction	3	0	culture	0.566104		E	3	0.314	E 3	E. coli	WT	10	Mono-culture	No interaction	0	0.4	culture	0.277792
H	10	0.559	H 10	E. coli	WT	9	Mono-culture	No interaction	0	0	culture	0.518292		G	3	0.698	G 3	E. coli	WT	10	Mono-culture	No interaction	3	0	culture	0.657104		G	3	0.299	G 3	E. coli	WT	10	Mono-culture	No interaction	0	0.4	culture	0.262792
A	11	0.574	A 11	E. coli	WT	9	Mono-culture	No interaction	0	0	culture	0.533292		B	4	0.604	B 4	E. coli	WT	10	Mono-culture	No interaction	3	0	culture	0.563104		B	4	0.308	B 4	E. coli	WT	10	Mono-culture	No interaction	0	0.4	culture	0.271792
C	11	0.567	C 11	E. coli	WT	9	Mono-culture	No interaction	0	0	culture	0.526292		D	4	0.583	D 4	E. coli	WT	10	Mono-culture	No interaction	3	0	culture	0.542104		D	4	0.314	D 4	E. coli	WT	10	Mono-culture	No interaction	0	0.4	culture	0.277792
E	11	0.585	E 11	E. coli	WT	9	Mono-culture	No interaction	0	0	culture	0.544292		F	4	0.642	F 4	E. coli	WT	10	Mono-culture	No interaction	3	0	culture	0.601104		F	4	0.308	F 4	E. coli	WT	10	Mono-culture	No interaction	0	0.4	culture	0.271792
G	11	0.58	G 11	E. coli	WT	9	Mono-culture	No interaction	0	0	culture	0.539292		H	4	0.622	H 4	E. coli	WT	10	Mono-culture	No interaction	3	0	culture	0.581104		H	4	0.315	H 4	E. coli	WT	10	Mono-culture	No interaction	0	0.4	culture	0.278792
B	12	0.565	B 12	E. coli	WT	9	Mono-culture	No interaction	0	0	culture	0.524292		A	5	0.349	A 5	E. coli	WT	10	Mono-culture	No interaction	3	0	culture	0.308104		A	5	0.322	A 5	E. coli	WT	10	Mono-culture	No interaction	0	0.4	culture	0.285792
D	12	0.575	D 12	E. coli	WT	9	Mono-culture	No interaction	0	0	culture	0.534292		C	5	0.719	C 5	E. coli	WT	10	Mono-culture	No interaction	3	0	culture	0.678104		C	5	0.318	C 5	E. coli	WT	10	Mono-culture	No interaction	0	0.4	culture	0.281792
F	12	0.578	F 12	E. coli	WT	9	Mono-culture	No interaction	0	0	culture	0.537292		E	5	0.598	E 5	E. coli	WT	10	Mono-culture	No interaction	3	0	culture	0.557104		E	5	0.324	E 5	E. coli	WT	10	Mono-culture	No interaction	0	0.4	culture	0.287792
H	12	0.554	H 12	E. coli	WT	9	Mono-culture	No interaction	0	0	culture	0.513292		G	5	0.603	G 5	E. coli	WT	10	Mono-culture	No interaction	3	0	culture	0.562104		G	5	0.319	G 5	E. coli	WT	10	Mono-culture	No interaction	0	0.4	culture	0.282792
A	1	0.581	A 1	E. coli	M+I	9	co-culture	Obligate mutualism	0	0	culture	0.542354		B	6	0.65	B 6	E. coli	WT	10	Mono-culture	No interaction	3	0	culture	0.609104		B	6	0.33	B 6	E. coli	WT	10	Mono-culture	No interaction	0	0.4	culture	0.293792
C	1	0.586	C 1	E. coli	M+I	9	co-culture	Obligate mutualism	0	0	culture	0.547354		D	6	0.613	D 6	E. coli	WT	10	Mono-culture	No interaction	3	0	culture	0.572104		D	6	0.318	D 6	E. coli	WT	10	Mono-culture	No interaction	0	0.4	culture	0.281792
E	1	0.56	E 1	E. coli	M+I	9	co-culture	Obligate mutualism	0	0	culture	0.521354		F	6	0.667	F 6	E. coli	WT	10	Mono-culture	No interaction	3	0	culture	0.626104		F	6	0.309	F 6	E. coli	WT	10	Mono-culture	No interaction	0	0.4	culture	0.272792
G	1	0.585	G 1	E. coli	M+I	9	co-culture	Obligate mutualism	0	0	culture	0.546354		H	6	0.614	H 6	E. coli	WT	10	Mono-culture	No interaction	3	0	culture	0.573104		H	6	0.327	H 6	E. coli	WT	10	Mono-culture	No interaction	0	0.4	culture	0.290792
B	2	0.599	B 2	E. coli	M+I	9	co-culture	Obligate mutualism	0	0	culture	0.560354		A	7	0.639	A 7	E. coli	WT	10	Mono-culture	No interaction	3	0	culture	0.598104		A	7	0.319	A 7	E. coli	WT	10	Mono-culture	No interaction	0	0.4	culture	0.282792
D	2	0.571	D 2	E. coli	M+I	9	co-culture	Obligate mutualism	0	0	culture	0.532354		C	7	0.629	C 7	E. coli	WT	10	Mono-culture	No interaction	3	0	culture	0.588104		C	7	0.325	C 7	E. coli	WT	10	Mono-culture	No interaction	0	0.4	culture	0.288792
F	2	0.586	F 2	E. coli	M+I	9	co-culture	Obligate mutualism	0	0	culture	0.547354		E	7	0.613	E 7	E. coli	WT	10	Mono-culture	No interaction	3	0	culture	0.572104		E	7	0.316	E 7	E. coli	WT	10	Mono-culture	No interaction	0	0.4	culture	0.279792
H	2	0.625	H 2	E. coli	M+I	9	co-culture	Obligate mutualism	0	0	culture	0.586354		G	7	0.668	G 7	E. coli	WT	10	Mono-culture	No interaction	3	0	culture	0.627104		G	7	0.321	G 7	E. coli	WT	10	Mono-culture	No interaction	0	0.4	culture	0.284792
A	3	0.582	A 3	E. coli	M+I	9	co-culture	Obligate mutualism	0	0	culture	0.543354		B	8	0.666	B 8	E. coli	WT	10	Mono-culture	No interaction	3	0	culture	0.625104		B	8	0.325	B 8	E. coli	WT	10	Mono-culture	No interaction	0	0.4	culture	0.288792
C	3	0.581	C 3	E. coli	M+I	9	co-culture	Obligate mutualism	0	0	culture	0.542354		D	8	0.65	D 8	E. coli	WT	10	Mono-culture	No interaction	3	0	culture	0.609104		D	8	0.309	D 8	E. coli	WT	10	Mono-culture	No interaction	0	0.4	culture	0.272792
E	3	0.556	E 3	E. coli	M+I	9	co-culture	Obligate mutualism	0	0	culture	0.517354		F	8	0.548	F 8	E. coli	WT	10	Mono-culture	No interaction	3	0	culture	0.507104		F	8	0.317	F 8	E. coli	WT	10	Mono-culture	No interaction	0	0.4	culture	0.280792
G	3	0.633	G 3	E. coli	M+I	9	co-culture	Obligate mutualism	0	0	culture	0.594354		H	8	0.628	H 8	E. coli	WT	10	Mono-culture	No interaction	3	0	culture	0.587104		H	8	0.317	H 8	E. coli	WT	10	Mono-culture	No interaction	0	0.4	culture	0.280792
B	4	0.622	B 4	E. coli	M+I	9	co-culture	Obligate mutualism	0	0	culture	0.583354		A	9	0.621	A 9	E. coli	WT	10	Mono-culture	No interaction	3	0	culture	0.580104		A	9	0.306	A 9	E. coli	WT	10	Mono-culture	No interaction	0	0.4	culture	0.269792
D	4	0.602	D 4	E. coli	M+I	9	co-culture	Obligate mutualism	0	0	culture	0.563354		C	9	0.7	C 9	E. coli	WT	10	Mono-culture	No interaction	3	0	culture	0.659104		C	9	0.31	C 9	E. coli	WT	10	Mono-culture	No interaction	0	0.4	culture	0.273792
F	4	0.629	F 4	E. coli	M+I	9	co-culture	Obligate mutualism	0	0	culture	0.590354		E	9	0.695	E 9	E. coli	WT	10	Mono-culture	No interaction	3	0	culture	0.654104		E	9	0.321	E 9	E. coli	WT	10	Mono-culture	No interaction	0	0.4	culture	0.284792
H	4	0.61	H 4	E. coli	M+I	9	co-culture	Obligate mutualism	0	0	culture	0.571354		G	9	0.67	G 9	E. coli	WT	10	Mono-culture	No interaction	3	0	culture	0.629104		G	9	0.307	G 9	E. coli	WT	10	Mono-culture	No interaction	0	0.4	culture	0.270792
A	5	0.549	A 5	E. coli	M+I	9	co-culture	Obligate mutualism	0	0	culture	0.510354		B	10	0.685	B 10	E. coli	WT	10	Mono-culture	No interaction	3	0	culture	0.644104		B	10	0.294	B 10	E. coli	WT	10	Mono-culture	No interaction	0	0.4	culture	0.257792
C	5	0.582	C 5	E. coli	M+I	9	co-culture	Obligate mutualism	0	0	culture	0.543354		D	10	0.609	D 10	E. coli	WT	10	Mono-culture	No interaction	3	0	culture	0.568104		D	10	0.304	D 10	E. coli	WT	10	Mono-culture	No interaction	0	0.4	culture	0.267792
E	5	0.56	E 5	E. coli	M+I	9	co-culture	Obligate mutualism	0	0	culture	0.521354		F	10	0.559	F 10	E. coli	WT	10	Mono-culture	No interaction	3	0	culture	0.518104		F	10	0.294	F 10	E. coli	WT	10	Mono-culture	No interaction	0	0.4	culture	0.257792
G	5	0.698	G 5	E. coli	M+I	9	co-culture	Obligate mutualism	0	0	culture	0.659354		H	10	0.722	H 10	E. coli	WT	10	Mono-culture	No interaction	3	0	culture	0.681104		H	10	0.306	H 10	E. coli	WT	10	Mono-culture	No interaction	0	0.4	culture	0.269792
B	6	0.581	B 6	E. coli	M+I	9	co-culture	Obligate mutualism	0	0	culture	0.542354		A	11	0.639	A 11	E. coli	WT	10	Mono-culture	No interaction	3	0	culture	0.598104		A	11	0.308	A 11	E. coli	WT	10	Mono-culture	No interaction	0	0.4	culture	0.271792
D	6	0.564	D 6	E. coli	M+I	9	co-culture	Obligate mutualism	0	0	culture	0.525354		C	11	0.663	C 11	E. coli	WT	10	Mono-culture	No interaction	3	0	culture	0.622104		C	11	0.321	C 11	E. coli	WT	10	Mono-culture	No interaction	0	0.4	culture	0.284792
F	6	0.636	F 6	E. coli	M+I	9	co-culture	Obligate mutualism	0	0	culture	0.597354		E	11	0.696	E 11	E. coli	WT	10	Mono-culture	No interaction	3	0	culture	0.655104		E	11	0.323	E 11	E. coli	WT	10	Mono-culture	No interaction	0	0.4	culture	0.286792
H	6	0.691	H 6	E. coli	M+I	9	co-culture	Obligate mutualism	0	0	culture	0.652354		G	11	0.804	G 11	E. coli	WT	10	Mono-culture	No interaction	3	0	culture	0.763104		G	11	0.301	G 11	E. coli	WT	10	Mono-culture	No interaction	0	0.4	culture	0.264792
A	7	0.562	A 7	E. coli	M+I	9	co-culture	Obligate mutualism	0	0	culture	0.523354		B	12	0.669	B 12	E. coli	WT	10	Mono-culture	No interaction	3	0	culture	0.628104		B	12	0.308	B 12	E. coli	WT	10	Mono-culture	No interaction	0	0.4	culture	0.271792
C	7	0.612	C 7	E. coli	M+I	9	co-culture	Obligate mutualism	0	0	culture	0.573354		D	12	0.573	D 12	E. coli	WT	10	Mono-culture	No interaction	3	0	culture	0.532104		D	12	0.307	D 12	E. coli	WT	10	Mono-culture	No interaction	0	0.4	culture	0.270792
E	7	0.639	E 7	E. coli	M+I	9	co-culture	Obligate mutualism	0	0	culture	0.600354		F	12	0.709	F 12	E. coli	WT	10	Mono-culture	No interaction	3	0	culture	0.668104		F	12	0.308	F 12	E. coli	WT	10	Mono-culture	No interaction	0	0.4	culture	0.271792
G	7	0.656	G 7	E. coli	M+I	9	co-culture	Obligate mutualism	0	0	culture	0.617354		H	12	0.568	H 12	E. coli	WT	10	Mono-culture	No interaction	3	0	culture	0.527104		H	12	0.304	H 12	E. coli	WT	10	Mono-culture	No interaction	0	0.4	culture	0.267792
B	8	0.558	B 8	E. coli	M+I	9	co-culture	Obligate mutualism	0	0	culture	0.519354		A	1	0.041	A 1	E. coli	M+I	10	co-culture	Obligate mutualism	3	0	culture	0.00189583		A	1	0.043	A 1	E. coli	M+I	10	co-culture	Obligate mutualism	0	0.4	culture	0.003375
D	8	0.66	D 8	E. coli	M+I	9	co-culture	Obligate mutualism	0	0	culture	0.621354		C	1	0.042	C 1	E. coli	M+I	10	co-culture	Obligate mutualism	3	0	culture	0.00289583		C	1	0.044	C 1	E. coli	M+I	10	co-culture	Obligate mutualism	0	0.4	culture	0.004375
F	8	0.652	F 8	E. coli	M+I	9	co-culture	Obligate mutualism	0	0	culture	0.613354		E	1	0.043	E 1	E. coli	M+I	10	co-culture	Obligate mutualism	3	0	culture	0.00389583		E	1	0.043	E 1	E. coli	M+I	10	co-culture	Obligate mutualism	0	0.4	culture	0.003375
H	8	0.653	H 8	E. coli	M+I	9	co-culture	Obligate mutualism	0	0	culture	0.614354		G	1	0.044	G 1	E. coli	M+I	10	co-culture	Obligate mutualism	3	0	culture	0.00489583		G	1	0.044	G 1	E. coli	M+I	10	co-culture	Obligate mutualism	0	0.4	culture	0.004375
A	9	0.535	A 9	E. coli	M+I	9	co-culture	Obligate mutualism	0	0	culture	0.496354		B	2	0.047	B 2	E. coli	M+I	10	co-culture	Obligate mutualism	3	0	culture	0.00789583		B	2	0.043	B 2	E. coli	M+I	10	co-culture	Obligate mutualism	0	0.4	culture	0.003375
C	9	0.641	C 9	E. coli	M+I	9	co-culture	Obligate mutualism	0	0	culture	0.602354		D	2	0.042	D 2	E. coli	M+I	10	co-culture	Obligate mutualism	3	0	culture	0.00289583		D	2	0.044	D 2	E. coli	M+I	10	co-culture	Obligate mutualism	0	0.4	culture	0.004375
E	9	0.633	E 9	E. coli	M+I	9	co-culture	Obligate mutualism	0	0	culture	0.594354		F	2	0.044	F 2	E. coli	M+I	10	co-culture	Obligate mutualism	3	0	culture	0.00489583		F	2	0.045	F 2	E. coli	M+I	10	co-culture	Obligate mutualism	0	0.4	culture	0.005375
G	9	0.589	G 9	E. coli	M+I	9	co-culture	Obligate mutualism	0	0	culture	0.550354		H	2	0.041	H 2	E. coli	M+I	10	co-culture	Obligate mutualism	3	0	culture	0.00189583		H	2	0.043	H 2	E. coli	M+I	10	co-culture	Obligate mutualism	0	0.4	culture	0.003375
B	10	0.606	B 10	E. coli	M+I	9	co-culture	Obligate mutualism	0	0	culture	0.567354		A	3	0.178	A 3	E. coli	M+I	10	co-culture	Obligate mutualism	3	0	culture	0.138896		A	3	0.042	A 3	E. coli	M+I	10	co-culture	Obligate mutualism	0	0.4	culture	0.002375
D	10	0.649	D 10	E. coli	M+I	9	co-culture	Obligate mutualism	0	0	culture	0.610354		C	3	0.183	C 3	E. coli	M+I	10	co-culture	Obligate mutualism	3	0	culture	0.143896		C	3	0.044	C 3	E. coli	M+I	10	co-culture	Obligate mutualism	0	0.4	culture	0.004375
F	10	0.661	F 10	E. coli	M+I	9	co-culture	Obligate mutualism	0	0	culture	0.622354		E	3	0.042	E 3	E. coli	M+I	10	co-culture	Obligate mutualism	3	0	culture	0.00289583		E	3	0.044	E 3	E. coli	M+I	10	co-culture	Obligate mutualism	0	0.4	culture	0.004375
H	10	0.662	H 10	E. coli	M+I	9	co-culture	Obligate mutualism	0	0	culture	0.623354		G	3	0.08	G 3	E. coli	M+I	10	co-culture	Obligate mutualism	3	0	culture	0.0408958		G	3	0.044	G 3	E. coli	M+I	10	co-culture	Obligate mutualism	0	0.4	culture	0.004375
A	11	0.572	A 11	E. coli	M+I	9	co-culture	Obligate mutualism	0	0	culture	0.533354		B	4	0.042	B 4	E. coli	M+I	10	co-culture	Obligate mutualism	3	0	culture	0.00289583		B	4	0.043	B 4	E. coli	M+I	10	co-culture	Obligate mutualism	0	0.4	culture	0.003375
C	11	0.625	C 11	E. coli	M+I	9	co-culture	Obligate mutualism	0	0	culture	0.586354		D	4	0.086	D 4	E. coli	M+I	10	co-culture	Obligate mutualism	3	0	culture	0.0468958		D	4	0.043	D 4	E. coli	M+I	10	co-culture	Obligate mutualism	0	0.4	culture	0.003375
E	11	0.673	E 11	E. coli	M+I	9	co-culture	Obligate mutualism	0	0	culture	0.634354		F	4	0.043	F 4	E. coli	M+I	10	co-culture	Obligate mutualism	3	0	culture	0.00389583		F	4	0.044	F 4	E. coli	M+I	10	co-culture	Obligate mutualism	0	0.4	culture	0.004375
G	11	0.651	G 11	E. coli	M+I	9	co-culture	Obligate mutualism	0	0	culture	0.612354		H	4	0.044	H 4	E. coli	M+I	10	co-culture	Obligate mutualism	3	0	culture	0.00489583		H	4	0.043	H 4	E. coli	M+I	10	co-culture	Obligate mutualism	0	0.4	culture	0.003375
B	12	0.59	B 12	E. coli	M+I	9	co-culture	Obligate mutualism	0	0	culture	0.551354		A	5	0.039	A 5	E. coli	M+I	10	co-culture	Obligate mutualism	3	0	culture	-0.000104167		A	5	0.043	A 5	E. coli	M+I	10	co-culture	Obligate mutualism	0	0.4	culture	0.003375
D	12	0.56	D 12	E. coli	M+I	9	co-culture	Obligate mutualism	0	0	culture	0.521354		C	5	0.042	C 5	E. coli	M+I	10	co-culture	Obligate mutualism	3	0	culture	0.00289583		C	5	0.043	C 5	E. coli	M+I	10	co-culture	Obligate mutualism	0	0.4	culture	0.003375
F	12	0.636	F 12	E. coli	M+I	9	co-culture	Obligate mutualism	0	0	culture	0.597354		E	5	0.042	E 5	E. coli	M+I	10	co-culture	Obligate mutualism	3	0	culture	0.00289583		E	5	0.044	E 5	E. coli	M+I	10	co-culture	Obligate mutualism	0	0.4	culture	0.004375
H	12	0.695	H 12	E. coli	M+I	9	co-culture	Obligate mutualism	0	0	culture	0.656354		G	5	0.052	G 5	E. coli	M+I	10	co-culture	Obligate mutualism	3	0	culture	0.0128958		G	5	0.044	G 5	E. coli	M+I	10	co-culture	Obligate mutualism	0	0.4	culture	0.004375
A	1	0.6	A 1	E. coli	WT	10	Mono-culture	No interaction	0	0	culture	0.563937		B	6	0.042	B 6	E. coli	M+I	10	co-culture	Obligate mutualism	3	0	culture	0.00289583		B	6	0.044	B 6	E. coli	M+I	10	co-culture	Obligate mutualism	0	0.4	culture	0.004375
C	1	0.61	C 1	E. coli	WT	10	Mono-culture	No interaction	0	0	culture	0.573937		D	6	0.183	D 6	E. coli	M+I	10	co-culture	Obligate mutualism	3	0	culture	0.143896		D	6	0.044	D 6	E. coli	M+I	10	co-culture	Obligate mutualism	0	0.4	culture	0.004375
E	1	0.612	E 1	E. coli	WT	10	Mono-culture	No interaction	0	0	culture	0.575937		F	6	0.123	F 6	E. coli	M+I	10	co-culture	Obligate mutualism	3	0	culture	0.0838958		F	6	0.044	F 6	E. coli	M+I	10	co-culture	Obligate mutualism	0	0.4	culture	0.004375
G	1	0.614	G 1	E. coli	WT	10	Mono-culture	No interaction	0	0	culture	0.577937		H	6	0.042	H 6	E. coli	M+I	10	co-culture	Obligate mutualism	3	0	culture	0.00289583		H	6	0.042	H 6	E. coli	M+I	10	co-culture	Obligate mutualism	0	0.4	culture	0.002375
B	2	0.595	B 2	E. coli	WT	10	Mono-culture	No interaction	0	0	culture	0.558937		A	7	0.045	A 7	E. coli	M+I	10	co-culture	Obligate mutualism	3	0	culture	0.00589583		A	7	0.043	A 7	E. coli	M+I	10	co-culture	Obligate mutualism	0	0.4	culture	0.003375
D	2	0.587	D 2	E. coli	WT	10	Mono-culture	No interaction	0	0	culture	0.550937		C	7	0.042	C 7	E. coli	M+I	10	co-culture	Obligate mutualism	3	0	culture	0.00289583		C	7	0.043	C 7	E. coli	M+I	10	co-culture	Obligate mutualism	0	0.4	culture	0.003375
F	2	0.607	F 2	E. coli	WT	10	Mono-culture	No interaction	0	0	culture	0.570937		E	7	0.044	E 7	E. coli	M+I	10	co-culture	Obligate mutualism	3	0	culture	0.00489583		E	7	0.044	E 7	E. coli	M+I	10	co-culture	Obligate mutualism	0	0.4	culture	0.004375
H	2	0.611	H 2	E. coli	WT	10	Mono-culture	No interaction	0	0	culture	0.574937		G	7	0.042	G 7	E. coli	M+I	10	co-culture	Obligate mutualism	3	0	culture	0.00289583		G	7	0.043	G 7	E. coli	M+I	10	co-culture	Obligate mutualism	0	0.4	culture	0.003375
A	3	0.583	A 3	E. coli	WT	10	Mono-culture	No interaction	0	0	culture	0.546937		B	8	0.043	B 8	E. coli	M+I	10	co-culture	Obligate mutualism	3	0	culture	0.00389583		B	8	0.044	B 8	E. coli	M+I	10	co-culture	Obligate mutualism	0	0.4	culture	0.004375
C	3	0.582	C 3	E. coli	WT	10	Mono-culture	No interaction	0	0	culture	0.545937		D	8	0.044	D 8	E. coli	M+I	10	co-culture	Obligate mutualism	3	0	culture	0.00489583		D	8	0.043	D 8	E. coli	M+I	10	co-culture	Obligate mutualism	0	0.4	culture	0.003375
E	3	0.571	E 3	E. coli	WT	10	Mono-culture	No interaction	0	0	culture	0.534937		F	8	0.045	F 8	E. coli	M+I	10	co-culture	Obligate mutualism	3	0	culture	0.00589583		F	8	0.044	F 8	E. coli	M+I	10	co-culture	Obligate mutualism	0	0.4	culture	0.004375
G	3	0.59	G 3	E. coli	WT	10	Mono-culture	No interaction	0	0	culture	0.553937		H	8	0.272	H 8	E. coli	M+I	10	co-culture	Obligate mutualism	3	0	culture	0.232896		H	8	0.043	H 8	E. coli	M+I	10	co-culture	Obligate mutualism	0	0.4	culture	0.003375
B	4	0.566	B 4	E. coli	WT	10	Mono-culture	No interaction	0	0	culture	0.529937		A	9	0.041	A 9	E. coli	M+I	10	co-culture	Obligate mutualism	3	0	culture	0.00189583		A	9	0.041	A 9	E. coli	M+I	10	co-culture	Obligate mutualism	0	0.4	culture	0.001375
D	4	0.587	D 4	E. coli	WT	10	Mono-culture	No interaction	0	0	culture	0.550937		C	9	0.045	C 9	E. coli	M+I	10	co-culture	Obligate mutualism	3	0	culture	0.00589583		C	9	0.043	C 9	E. coli	M+I	10	co-culture	Obligate mutualism	0	0.4	culture	0.003375
F	4	0.576	F 4	E. coli	WT	10	Mono-culture	No interaction	0	0	culture	0.539937		E	9	0.042	E 9	E. coli	M+I	10	co-culture	Obligate mutualism	3	0	culture	0.00289583		E	9	0.044	E 9	E. coli	M+I	10	co-culture	Obligate mutualism	0	0.4	culture	0.004375
H	4	0.597	H 4	E. coli	WT	10	Mono-culture	No interaction	0	0	culture	0.560937		G	9	0.042	G 9	E. coli	M+I	10	co-culture	Obligate mutualism	3	0	culture	0.00289583		G	9	0.044	G 9	E. coli	M+I	10	co-culture	Obligate mutualism	0	0.4	culture	0.004375
A	5	0.576	A 5	E. coli	WT	10	Mono-culture	No interaction	0	0	culture	0.539937		B	10	0.041	B 10	E. coli	M+I	10	co-culture	Obligate mutualism	3	0	culture	0.00189583		B	10	0.044	B 10	E. coli	M+I	10	co-culture	Obligate mutualism	0	0.4	culture	0.004375
C	5	0.595	C 5	E. coli	WT	10	Mono-culture	No interaction	0	0	culture	0.558937		D	10	0.041	D 10	E. coli	M+I	10	co-culture	Obligate mutualism	3	0	culture	0.00189583		D	10	0.045	D 10	E. coli	M+I	10	co-culture	Obligate mutualism	0	0.4	culture	0.005375
E	5	0.592	E 5	E. coli	WT	10	Mono-culture	No interaction	0	0	culture	0.555937		F	10	0.043	F 10	E. coli	M+I	10	co-culture	Obligate mutualism	3	0	culture	0.00389583		F	10	0.043	F 10	E. coli	M+I	10	co-culture	Obligate mutualism	0	0.4	culture	0.003375
G	5	0.593	G 5	E. coli	WT	10	Mono-culture	No interaction	0	0	culture	0.556937		H	10	0.042	H 10	E. coli	M+I	10	co-culture	Obligate mutualism	3	0	culture	0.00289583		H	10	0.043	H 10	E. coli	M+I	10	co-culture	Obligate mutualism	0	0.4	culture	0.003375
B	6	0.596	B 6	E. coli	WT	10	Mono-culture	No interaction	0	0	culture	0.559937		A	11	0.043	A 11	E. coli	M+I	10	co-culture	Obligate mutualism	3	0	culture	0.00389583		A	11	0.043	A 11	E. coli	M+I	10	co-culture	Obligate mutualism	0	0.4	culture	0.003375
D	6	0.586	D 6	E. coli	WT	10	Mono-culture	No interaction	0	0	culture	0.549937		C	11	0.042	C 11	E. coli	M+I	10	co-culture	Obligate mutualism	3	0	culture	0.00289583		C	11	0.045	C 11	E. coli	M+I	10	co-culture	Obligate mutualism	0	0.4	culture	0.005375
F	6	0.588	F 6	E. coli	WT	10	Mono-culture	No interaction	0	0	culture	0.551937		E	11	0.043	E 11	E. coli	M+I	10	co-culture	Obligate mutualism	3	0	culture	0.00389583		E	11	0.043	E 11	E. coli	M+I	10	co-culture	Obligate mutualism	0	0.4	culture	0.003375
H	6	0.604	H 6	E. coli	WT	10	Mono-culture	No interaction	0	0	culture	0.567937		G	11	0.043	G 11	E. coli	M+I	10	co-culture	Obligate mutualism	3	0	culture	0.00389583		G	11	0.044	G 11	E. coli	M+I	10	co-culture	Obligate mutualism	0	0.4	culture	0.004375
A	7	0.584	A 7	E. coli	WT	10	Mono-culture	No interaction	0	0	culture	0.547937		B	12	0.041	B 12	E. coli	M+I	10	co-culture	Obligate mutualism	3	0	culture	0.00189583		B	12	0.042	B 12	E. coli	M+I	10	co-culture	Obligate mutualism	0	0.4	culture	0.002375
C	7	0.587	C 7	E. coli	WT	10	Mono-culture	No interaction	0	0	culture	0.550937		D	12	0.041	D 12	E. coli	M+I	10	co-culture	Obligate mutualism	3	0	culture	0.00189583		D	12	0.042	D 12	E. coli	M+I	10	co-culture	Obligate mutualism	0	0.4	culture	0.002375
E	7	0.582	E 7	E. coli	WT	10	Mono-culture	No interaction	0	0	culture	0.545937		F	12	0.041	F 12	E. coli	M+I	10	co-culture	Obligate mutualism	3	0	culture	0.00189583		F	12	0.041	F 12	E. coli	M+I	10	co-culture	Obligate mutualism	0	0.4	culture	0.001375
G	7	0.626	G 7	E. coli	WT	10	Mono-culture	No interaction	0	0	culture	0.589938		H	12	0.041	H 12	E. coli	M+I	10	co-culture	Obligate mutualism	3	0	culture	0.00189583		H	12	0.043	H 12	E. coli	M+I	10	co-culture	Obligate mutualism	0	0.4	culture	0.003375
B	8	0.569	B 8	E. coli	WT	10	Mono-culture	No interaction	0	0	culture	0.532937		A	1	0.794	A 1	E. coli	WT	11	Mono-culture	No interaction	3	0	culture	0.751958		A	1	0.285	A 1	E. coli	WT	11	Mono-culture	No interaction	0	0.4	culture	0.242333
D	8	0.59	D 8	E. coli	WT	10	Mono-culture	No interaction	0	0	culture	0.553937		C	1	0.827	C 1	E. coli	WT	11	Mono-culture	No interaction	3	0	culture	0.784958		C	1	0.277	C 1	E. coli	WT	11	Mono-culture	No interaction	0	0.4	culture	0.234333
F	8	0.588	F 8	E. coli	WT	10	Mono-culture	No interaction	0	0	culture	0.551937		E	1	0.836	E 1	E. coli	WT	11	Mono-culture	No interaction	3	0	culture	0.793958		E	1	0.287	E 1	E. coli	WT	11	Mono-culture	No interaction	0	0.4	culture	0.244333
H	8	0.6	H 8	E. coli	WT	10	Mono-culture	No interaction	0	0	culture	0.563937		G	1	0.836	G 1	E. coli	WT	11	Mono-culture	No interaction	3	0	culture	0.793958		G	1	0.265	G 1	E. coli	WT	11	Mono-culture	No interaction	0	0.4	culture	0.222333
A	9	0.578	A 9	E. coli	WT	10	Mono-culture	No interaction	0	0	culture	0.541937		B	2	0.817	B 2	E. coli	WT	11	Mono-culture	No interaction	3	0	culture	0.774958		B	2	0.265	B 2	E. coli	WT	11	Mono-culture	No interaction	0	0.4	culture	0.222333
C	9	0.585	C 9	E. coli	WT	10	Mono-culture	No interaction	0	0	culture	0.548937		D	2	0.805	D 2	E. coli	WT	11	Mono-culture	No interaction	3	0	culture	0.762958		D	2	0.309	D 2	E. coli	WT	11	Mono-culture	No interaction	0	0.4	culture	0.266333
E	9	0.588	E 9	E. coli	WT	10	Mono-culture	No interaction	0	0	culture	0.551937		F	2	0.811	F 2	E. coli	WT	11	Mono-culture	No interaction	3	0	culture	0.768958		F	2	0.285	F 2	E. coli	WT	11	Mono-culture	No interaction	0	0.4	culture	0.242333
G	9	0.576	G 9	E. coli	WT	10	Mono-culture	No interaction	0	0	culture	0.539937		H	2	0.887	H 2	E. coli	WT	11	Mono-culture	No interaction	3	0	culture	0.844958		H	2	0.302	H 2	E. coli	WT	11	Mono-culture	No interaction	0	0.4	culture	0.259333
B	10	0.603	B 10	E. coli	WT	10	Mono-culture	No interaction	0	0	culture	0.566937		A	3	0.814	A 3	E. coli	WT	11	Mono-culture	No interaction	3	0	culture	0.771958		A	3	0.297	A 3	E. coli	WT	11	Mono-culture	No interaction	0	0.4	culture	0.254333
D	10	0.586	D 10	E. coli	WT	10	Mono-culture	No interaction	0	0	culture	0.549937		C	3	0.819	C 3	E. coli	WT	11	Mono-culture	No interaction	3	0	culture	0.776958		C	3	0.275	C 3	E. coli	WT	11	Mono-culture	No interaction	0	0.4	culture	0.232333
F	10	0.586	F 10	E. coli	WT	10	Mono-culture	No interaction	0	0	culture	0.549937		E	3	0.809	E 3	E. coli	WT	11	Mono-culture	No interaction	3	0	culture	0.766958		E	3	0.277	E 3	E. coli	WT	11	Mono-culture	No interaction	0	0.4	culture	0.234333
H	10	0.591	H 10	E. coli	WT	10	Mono-culture	No interaction	0	0	culture	0.554937		G	3	0.848	G 3	E. coli	WT	11	Mono-culture	No interaction	3	0	culture	0.805958		G	3	0.29	G 3	E. coli	WT	11	Mono-culture	No interaction	0	0.4	culture	0.247333
A	11	0.583	A 11	E. coli	WT	10	Mono-culture	No interaction	0	0	culture	0.546937		B	4	0.785	B 4	E. coli	WT	11	Mono-culture	No interaction	3	0	culture	0.742958		B	4	0.277	B 4	E. coli	WT	11	Mono-culture	No interaction	0	0.4	culture	0.234333
C	11	0.572	C 11	E. coli	WT	10	Mono-culture	No interaction	0	0	culture	0.535937		D	4	0.82	D 4	E. coli	WT	11	Mono-culture	No interaction	3	0	culture	0.777958		D	4	0.263	D 4	E. coli	WT	11	Mono-culture	No interaction	0	0.4	culture	0.220333
E	11	0.59	E 11	E. coli	WT	10	Mono-culture	No interaction	0	0	culture	0.553937		F	4	0.816	F 4	E. coli	WT	11	Mono-culture	No interaction	3	0	culture	0.773958		F	4	0.276	F 4	E. coli	WT	11	Mono-culture	No interaction	0	0.4	culture	0.233333
G	11	0.581	G 11	E. coli	WT	10	Mono-culture	No interaction	0	0	culture	0.544937		H	4	0.825	H 4	E. coli	WT	11	Mono-culture	No interaction	3	0	culture	0.782958		H	4	0.28	H 4	E. coli	WT	11	Mono-culture	No interaction	0	0.4	culture	0.237333
B	12	0.584	B 12	E. coli	WT	10	Mono-culture	No interaction	0	0	culture	0.547937		A	5	0.832	A 5	E. coli	WT	11	Mono-culture	No interaction	3	0	culture	0.789958		A	5	0.129	A 5	E. coli	WT	11	Mono-culture	No interaction	0	0.4	culture	0.0863333
D	12	0.59	D 12	E. coli	WT	10	Mono-culture	No interaction	0	0	culture	0.553937		C	5	0.814	C 5	E. coli	WT	11	Mono-culture	No interaction	3	0	culture	0.771958		C	5	0.262	C 5	E. coli	WT	11	Mono-culture	No interaction	0	0.4	culture	0.219333
F	12	0.583	F 12	E. coli	WT	10	Mono-culture	No interaction	0	0	culture	0.546937		E	5	0.822	E 5	E. coli	WT	11	Mono-culture	No interaction	3	0	culture	0.779958		E	5	0.252	E 5	E. coli	WT	11	Mono-culture	No interaction	0	0.4	culture	0.209333
H	12	0.584	H 12	E. coli	WT	10	Mono-culture	No interaction	0	0	culture	0.547937		G	5	0.823	G 5	E. coli	WT	11	Mono-culture	No interaction	3	0	culture	0.780958		G	5	0.263	G 5	E. coli	WT	11	Mono-culture	No interaction	0	0.4	culture	0.220333
A	1	0.566	A 1	E. coli	M+I	10	co-culture	Obligate mutualism	0	0	culture	0.53		B	6	0.821	B 6	E. coli	WT	11	Mono-culture	No interaction	3	0	culture	0.778958		B	6	0.295	B 6	E. coli	WT	11	Mono-culture	No interaction	0	0.4	culture	0.252333
C	1	0.575	C 1	E. coli	M+I	10	co-culture	Obligate mutualism	0	0	culture	0.539		D	6	0.823	D 6	E. coli	WT	11	Mono-culture	No interaction	3	0	culture	0.780958		D	6	0.259	D 6	E. coli	WT	11	Mono-culture	No interaction	0	0.4	culture	0.216333
E	1	0.588	E 1	E. coli	M+I	10	co-culture	Obligate mutualism	0	0	culture	0.552		F	6	0.823	F 6	E. coli	WT	11	Mono-culture	No interaction	3	0	culture	0.780958		F	6	0.276	F 6	E. coli	WT	11	Mono-culture	No interaction	0	0.4	culture	0.233333
G	1	0.609	G 1	E. coli	M+I	10	co-culture	Obligate mutualism	0	0	culture	0.573		H	6	0.813	H 6	E. coli	WT	11	Mono-culture	No interaction	3	0	culture	0.770958		H	6	0.287	H 6	E. coli	WT	11	Mono-culture	No interaction	0	0.4	culture	0.244333
B	2	0.574	B 2	E. coli	M+I	10	co-culture	Obligate mutualism	0	0	culture	0.538		A	7	0.814	A 7	E. coli	WT	11	Mono-culture	No interaction	3	0	culture	0.771958		A	7	0.252	A 7	E. coli	WT	11	Mono-culture	No interaction	0	0.4	culture	0.209333
D	2	0.578	D 2	E. coli	M+I	10	co-culture	Obligate mutualism	0	0	culture	0.542		C	7	0.822	C 7	E. coli	WT	11	Mono-culture	No interaction	3	0	culture	0.779958		C	7	0.284	C 7	E. coli	WT	11	Mono-culture	No interaction	0	0.4	culture	0.241333
F	2	0.575	F 2	E. coli	M+I	10	co-culture	Obligate mutualism	0	0	culture	0.539		E	7	0.814	E 7	E. coli	WT	11	Mono-culture	No interaction	3	0	culture	0.771958		E	7	0.261	E 7	E. coli	WT	11	Mono-culture	No interaction	0	0.4	culture	0.218333
H	2	0.617	H 2	E. coli	M+I	10	co-culture	Obligate mutualism	0	0	culture	0.581		G	7	0.848	G 7	E. coli	WT	11	Mono-culture	No interaction	3	0	culture	0.805958		G	7	0.269	G 7	E. coli	WT	11	Mono-culture	No interaction	0	0.4	culture	0.226333
A	3	0.54	A 3	E. coli	M+I	10	co-culture	Obligate mutualism	0	0	culture	0.504		B	8	0.822	B 8	E. coli	WT	11	Mono-culture	No interaction	3	0	culture	0.779958		B	8	0.266	B 8	E. coli	WT	11	Mono-culture	No interaction	0	0.4	culture	0.223333
C	3	0.564	C 3	E. coli	M+I	10	co-culture	Obligate mutualism	0	0	culture	0.528		D	8	0.803	D 8	E. coli	WT	11	Mono-culture	No interaction	3	0	culture	0.760958		D	8	0.264	D 8	E. coli	WT	11	Mono-culture	No interaction	0	0.4	culture	0.221333
E	3	0.575	E 3	E. coli	M+I	10	co-culture	Obligate mutualism	0	0	culture	0.539		F	8	0.814	F 8	E. coli	WT	11	Mono-culture	No interaction	3	0	culture	0.771958		F	8	0.26	F 8	E. coli	WT	11	Mono-culture	No interaction	0	0.4	culture	0.217333
G	3	0.604	G 3	E. coli	M+I	10	co-culture	Obligate mutualism	0	0	culture	0.568		H	8	0.827	H 8	E. coli	WT	11	Mono-culture	No interaction	3	0	culture	0.784958		H	8	0.295	H 8	E. coli	WT	11	Mono-culture	No interaction	0	0.4	culture	0.252333
B	4	0.537	B 4	E. coli	M+I	10	co-culture	Obligate mutualism	0	0	culture	0.501		A	9	0.821	A 9	E. coli	WT	11	Mono-culture	No interaction	3	0	culture	0.778958		A	9	0.262	A 9	E. coli	WT	11	Mono-culture	No interaction	0	0.4	culture	0.219333
D	4	0.573	D 4	E. coli	M+I	10	co-culture	Obligate mutualism	0	0	culture	0.537		C	9	0.826	C 9	E. coli	WT	11	Mono-culture	No interaction	3	0	culture	0.783958		C	9	0.259	C 9	E. coli	WT	11	Mono-culture	No interaction	0	0.4	culture	0.216333
F	4	0.564	F 4	E. coli	M+I	10	co-culture	Obligate mutualism	0	0	culture	0.528		E	9	0.826	E 9	E. coli	WT	11	Mono-culture	No interaction	3	0	culture	0.783958		E	9	0.254	E 9	E. coli	WT	11	Mono-culture	No interaction	0	0.4	culture	0.211333
H	4	0.576	H 4	E. coli	M+I	10	co-culture	Obligate mutualism	0	0	culture	0.54		G	9	0.814	G 9	E. coli	WT	11	Mono-culture	No interaction	3	0	culture	0.771958		G	9	0.256	G 9	E. coli	WT	11	Mono-culture	No interaction	0	0.4	culture	0.213333
A	5	0.538	A 5	E. coli	M+I	10	co-culture	Obligate mutualism	0	0	culture	0.502		B	10	0.826	B 10	E. coli	WT	11	Mono-culture	No interaction	3	0	culture	0.783958		B	10	0.274	B 10	E. coli	WT	11	Mono-culture	No interaction	0	0.4	culture	0.231333
C	5	0.545	C 5	E. coli	M+I	10	co-culture	Obligate mutualism	0	0	culture	0.509		D	10	0.802	D 10	E. coli	WT	11	Mono-culture	No interaction	3	0	culture	0.759958		D	10	0.278	D 10	E. coli	WT	11	Mono-culture	No interaction	0	0.4	culture	0.235333
E	5	0.545	E 5	E. coli	M+I	10	co-culture	Obligate mutualism	0	0	culture	0.509		F	10	0.819	F 10	E. coli	WT	11	Mono-culture	No interaction	3	0	culture	0.776958		F	10	0.266	F 10	E. coli	WT	11	Mono-culture	No interaction	0	0.4	culture	0.223333
G	5	0.574	G 5	E. coli	M+I	10	co-culture	Obligate mutualism	0	0	culture	0.538		H	10	0.83	H 10	E. coli	WT	11	Mono-culture	No interaction	3	0	culture	0.787958		H	10	0.311	H 10	E. coli	WT	11	Mono-culture	No interaction	0	0.4	culture	0.268333
B	6	0.555	B 6	E. coli	M+I	10	co-culture	Obligate mutualism	0	0	culture	0.519		A	11	0.826	A 11	E. coli	WT	11	Mono-culture	No interaction	3	0	culture	0.783958		A	11	0.28	A 11	E. coli	WT	11	Mono-culture	No interaction	0	0.4	culture	0.237333
D	6	0.554	D 6	E. coli	M+I	10	co-culture	Obligate mutualism	0	0	culture	0.518		C	11	0.833	C 11	E. coli	WT	11	Mono-culture	No interaction	3	0	culture	0.790958		C	11	0.247	C 11	E. coli	WT	11	Mono-culture	No interaction	0	0.4	culture	0.204333
F	6	0.566	F 6	E. coli	M+I	10	co-culture	Obligate mutualism	0	0	culture	0.53		E	11	0.849	E 11	E. coli	WT	11	Mono-culture	No interaction	3	0	culture	0.806958		E	11	0.26	E 11	E. coli	WT	11	Mono-culture	No interaction	0	0.4	culture	0.217333
H	6	0.591	H 6	E. coli	M+I	10	co-culture	Obligate mutualism	0	0	culture	0.555		G	11	0.856	G 11	E. coli	WT	11	Mono-culture	No interaction	3	0	culture	0.813958		G	11	0.271	G 11	E. coli	WT	11	Mono-culture	No interaction	0	0.4	culture	0.228333
A	7	0.557	A 7	E. coli	M+I	10	co-culture	Obligate mutualism	0	0	culture	0.521		B	12	0.825	B 12	E. coli	WT	11	Mono-culture	No interaction	3	0	culture	0.782958		B	12	0.257	B 12	E. coli	WT	11	Mono-culture	No interaction	0	0.4	culture	0.214333
C	7	0.581	C 7	E. coli	M+I	10	co-culture	Obligate mutualism	0	0	culture	0.545		D	12	0.803	D 12	E. coli	WT	11	Mono-culture	No interaction	3	0	culture	0.760958		D	12	0.266	D 12	E. coli	WT	11	Mono-culture	No interaction	0	0.4	culture	0.223333
E	7	0.608	E 7	E. coli	M+I	10	co-culture	Obligate mutualism	0	0	culture	0.572		F	12	0.845	F 12	E. coli	WT	11	Mono-culture	No interaction	3	0	culture	0.802958		F	12	0.251	F 12	E. coli	WT	11	Mono-culture	No interaction	0	0.4	culture	0.208333
G	7	0.597	G 7	E. coli	M+I	10	co-culture	Obligate mutualism	0	0	culture	0.561		H	12	0.816	H 12	E. coli	WT	11	Mono-culture	No interaction	3	0	culture	0.773958		H	12	0.273	H 12	E. coli	WT	11	Mono-culture	No interaction	0	0.4	culture	0.230333
B	8	0.552	B 8	E. coli	M+I	10	co-culture	Obligate mutualism	0	0	culture	0.516		A	1	0.041	A 1	E. coli	M+I	11	co-culture	Obligate mutualism	3	0	culture	-0.000666667		A	1	0.045	A 1	E. coli	M+I	11	co-culture	Obligate mutualism	0	0.4	culture	0.003
D	8	0.568	D 8	E. coli	M+I	10	co-culture	Obligate mutualism	0	0	culture	0.532		C	1	0.042	C 1	E. coli	M+I	11	co-culture	Obligate mutualism	3	0	culture	0.000333333		C	1	0.044	C 1	E. coli	M+I	11	co-culture	Obligate mutualism	0	0.4	culture	0.002
F	8	0.563	F 8	E. coli	M+I	10	co-culture	Obligate mutualism	0	0	culture	0.527		E	1	0.042	E 1	E. coli	M+I	11	co-culture	Obligate mutualism	3	0	culture	0.000333333		E	1	0.043	E 1	E. coli	M+I	11	co-culture	Obligate mutualism	0	0.4	culture	0.001
H	8	0.602	H 8	E. coli	M+I	10	co-culture	Obligate mutualism	0	0	culture	0.566		G	1	0.044	G 1	E. coli	M+I	11	co-culture	Obligate mutualism	3	0	culture	0.00233333		G	1	0.044	G 1	E. coli	M+I	11	co-culture	Obligate mutualism	0	0.4	culture	0.002
A	9	0.544	A 9	E. coli	M+I	10	co-culture	Obligate mutualism	0	0	culture	0.508		B	2	0.084	B 2	E. coli	M+I	11	co-culture	Obligate mutualism	3	0	culture	0.0423333		B	2	0.043	B 2	E. coli	M+I	11	co-culture	Obligate mutualism	0	0.4	culture	0.001
C	9	0.539	C 9	E. coli	M+I	10	co-culture	Obligate mutualism	0	0	culture	0.503		D	2	0.042	D 2	E. coli	M+I	11	co-culture	Obligate mutualism	3	0	culture	0.000333333		D	2	0.042	D 2	E. coli	M+I	11	co-culture	Obligate mutualism	0	0.4	culture	0
E	9	0.561	E 9	E. coli	M+I	10	co-culture	Obligate mutualism	0	0	culture	0.525		F	2	0.066	F 2	E. coli	M+I	11	co-culture	Obligate mutualism	3	0	culture	0.0243333		F	2	0.046	F 2	E. coli	M+I	11	co-culture	Obligate mutualism	0	0.4	culture	0.004
G	9	0.558	G 9	E. coli	M+I	10	co-culture	Obligate mutualism	0	0	culture	0.522		H	2	0.04	H 2	E. coli	M+I	11	co-culture	Obligate mutualism	3	0	culture	-0.00166667		H	2	0.042	H 2	E. coli	M+I	11	co-culture	Obligate mutualism	0	0.4	culture	0
B	10	0.545	B 10	E. coli	M+I	10	co-culture	Obligate mutualism	0	0	culture	0.509		A	3	0.299	A 3	E. coli	M+I	11	co-culture	Obligate mutualism	3	0	culture	0.257333		A	3	0.042	A 3	E. coli	M+I	11	co-culture	Obligate mutualism	0	0.4	culture	0
D	10	0.55	D 10	E. coli	M+I	10	co-culture	Obligate mutualism	0	0	culture	0.514		C	3	0.498	C 3	E. coli	M+I	11	co-culture	Obligate mutualism	3	0	culture	0.456333		C	3	0.042	C 3	E. coli	M+I	11	co-culture	Obligate mutualism	0	0.4	culture	0
F	10	0.571	F 10	E. coli	M+I	10	co-culture	Obligate mutualism	0	0	culture	0.535		E	3	0.041	E 3	E. coli	M+I	11	co-culture	Obligate mutualism	3	0	culture	-0.000666667		E	3	0.048	E 3	E. coli	M+I	11	co-culture	Obligate mutualism	0	0.4	culture	0.006
H	10	0.612	H 10	E. coli	M+I	10	co-culture	Obligate mutualism	0	0	culture	0.576		G	3	0.189	G 3	E. coli	M+I	11	co-culture	Obligate mutualism	3	0	culture	0.147333		G	3	0.046	G 3	E. coli	M+I	11	co-culture	Obligate mutualism	0	0.4	culture	0.004
A	11	0.535	A 11	E. coli	M+I	10	co-culture	Obligate mutualism	0	0	culture	0.499		B	4	0.06	B 4	E. coli	M+I	11	co-culture	Obligate mutualism	3	0	culture	0.0183333		B	4	0.043	B 4	E. coli	M+I	11	co-culture	Obligate mutualism	0	0.4	culture	0.001
C	11	0.542	C 11	E. coli	M+I	10	co-culture	Obligate mutualism	0	0	culture	0.506		D	4	0.179	D 4	E. coli	M+I	11	co-culture	Obligate mutualism	3	0	culture	0.137333		D	4	0.043	D 4	E. coli	M+I	11	co-culture	Obligate mutualism	0	0.4	culture	0.001
E	11	0.543	E 11	E. coli	M+I	10	co-culture	Obligate mutualism	0	0	culture	0.507		F	4	0.069	F 4	E. coli	M+I	11	co-culture	Obligate mutualism	3	0	culture	0.0273333		F	4	0.044	F 4	E. coli	M+I	11	co-culture	Obligate mutualism	0	0.4	culture	0.002
G	11	0.547	G 11	E. coli	M+I	10	co-culture	Obligate mutualism	0	0	culture	0.511		H	4	0.109	H 4	E. coli	M+I	11	co-culture	Obligate mutualism	3	0	culture	0.0673333		H	4	0.041	H 4	E. coli	M+I	11	co-culture	Obligate mutualism	0	0.4	culture	-0.001
B	12	0.541	B 12	E. coli	M+I	10	co-culture	Obligate mutualism	0	0	culture	0.505		A	5	0.041	A 5	E. coli	M+I	11	co-culture	Obligate mutualism	3	0	culture	-0.000666667		A	5	0.043	A 5	E. coli	M+I	11	co-culture	Obligate mutualism	0	0.4	culture	0.001
D	12	0.56	D 12	E. coli	M+I	10	co-culture	Obligate mutualism	0	0	culture	0.524		C	5	0.067	C 5	E. coli	M+I	11	co-culture	Obligate mutualism	3	0	culture	0.0253333		C	5	0.044	C 5	E. coli	M+I	11	co-culture	Obligate mutualism	0	0.4	culture	0.002
F	12	0.56	F 12	E. coli	M+I	10	co-culture	Obligate mutualism	0	0	culture	0.524		E	5	0.042	E 5	E. coli	M+I	11	co-culture	Obligate mutualism	3	0	culture	0.000333333		E	5	0.046	E 5	E. coli	M+I	11	co-culture	Obligate mutualism	0	0.4	culture	0.004
H	12	0.583	H 12	E. coli	M+I	10	co-culture	Obligate mutualism	0	0	culture	0.547		G	5	0.146	G 5	E. coli	M+I	11	co-culture	Obligate mutualism	3	0	culture	0.104333		G	5	0.045	G 5	E. coli	M+I	11	co-culture	Obligate mutualism	0	0.4	culture	0.003
A	1	0.595	A 1	E. coli	WT	11	Mono-culture	No interaction	0	0	culture	0.554417		B	6	0.044	B 6	E. coli	M+I	11	co-culture	Obligate mutualism	3	0	culture	0.00233333		B	6	0.043	B 6	E. coli	M+I	11	co-culture	Obligate mutualism	0	0.4	culture	0.001
C	1	0.612	C 1	E. coli	WT	11	Mono-culture	No interaction	0	0	culture	0.571417		D	6	0.486	D 6	E. coli	M+I	11	co-culture	Obligate mutualism	3	0	culture	0.444333		D	6	0.044	D 6	E. coli	M+I	11	co-culture	Obligate mutualism	0	0.4	culture	0.002
E	1	0.597	E 1	E. coli	WT	11	Mono-culture	No interaction	0	0	culture	0.556417		F	6	0.206	F 6	E. coli	M+I	11	co-culture	Obligate mutualism	3	0	culture	0.164333		F	6	0.048	F 6	E. coli	M+I	11	co-culture	Obligate mutualism	0	0.4	culture	0.006
G	1	0.603	G 1	E. coli	WT	11	Mono-culture	No interaction	0	0	culture	0.562417		H	6	0.044	H 6	E. coli	M+I	11	co-culture	Obligate mutualism	3	0	culture	0.00233333		H	6	0.041	H 6	E. coli	M+I	11	co-culture	Obligate mutualism	0	0.4	culture	-0.001
B	2	0.595	B 2	E. coli	WT	11	Mono-culture	No interaction	0	0	culture	0.554417		A	7	0.082	A 7	E. coli	M+I	11	co-culture	Obligate mutualism	3	0	culture	0.0403333		A	7	0.047	A 7	E. coli	M+I	11	co-culture	Obligate mutualism	0	0.4	culture	0.005
D	2	0.62	D 2	E. coli	WT	11	Mono-culture	No interaction	0	0	culture	0.579417		C	7	0.042	C 7	E. coli	M+I	11	co-culture	Obligate mutualism	3	0	culture	0.000333333		C	7	0.044	C 7	E. coli	M+I	11	co-culture	Obligate mutualism	0	0.4	culture	0.002
F	2	0.619	F 2	E. coli	WT	11	Mono-culture	No interaction	0	0	culture	0.578417		E	7	0.108	E 7	E. coli	M+I	11	co-culture	Obligate mutualism	3	0	culture	0.0663333		E	7	0.046	E 7	E. coli	M+I	11	co-culture	Obligate mutualism	0	0.4	culture	0.004
H	2	0.621	H 2	E. coli	WT	11	Mono-culture	No interaction	0	0	culture	0.580417		G	7	0.042	G 7	E. coli	M+I	11	co-culture	Obligate mutualism	3	0	culture	0.000333333		G	7	0.044	G 7	E. coli	M+I	11	co-culture	Obligate mutualism	0	0.4	culture	0.002
A	3	0.599	A 3	E. coli	WT	11	Mono-culture	No interaction	0	0	culture	0.558417		B	8	0.077	B 8	E. coli	M+I	11	co-culture	Obligate mutualism	3	0	culture	0.0353333		B	8	0.046	B 8	E. coli	M+I	11	co-culture	Obligate mutualism	0	0.4	culture	0.004
C	3	0.628	C 3	E. coli	WT	11	Mono-culture	No interaction	0	0	culture	0.587417		D	8	0.07	D 8	E. coli	M+I	11	co-culture	Obligate mutualism	3	0	culture	0.0283333		D	8	0.043	D 8	E. coli	M+I	11	co-culture	Obligate mutualism	0	0.4	culture	0.001
E	3	0.624	E 3	E. coli	WT	11	Mono-culture	No interaction	0	0	culture	0.583417		F	8	0.135	F 8	E. coli	M+I	11	co-culture	Obligate mutualism	3	0	culture	0.0933333		F	8	0.045	F 8	E. coli	M+I	11	co-culture	Obligate mutualism	0	0.4	culture	0.003
G	3	0.635	G 3	E. coli	WT	11	Mono-culture	No interaction	0	0	culture	0.594417		H	8	0.584	H 8	E. coli	M+I	11	co-culture	Obligate mutualism	3	0	culture	0.542333		H	8	0.04	H 8	E. coli	M+I	11	co-culture	Obligate mutualism	0	0.4	culture	-0.002
B	4	0.624	B 4	E. coli	WT	11	Mono-culture	No interaction	0	0	culture	0.583417		A	9	0.041	A 9	E. coli	M+I	11	co-culture	Obligate mutualism	3	0	culture	-0.000666667		A	9	0.04	A 9	E. coli	M+I	11	co-culture	Obligate mutualism	0	0.4	culture	-0.002
D	4	0.616	D 4	E. coli	WT	11	Mono-culture	No interaction	0	0	culture	0.575417		C	9	0.076	C 9	E. coli	M+I	11	co-culture	Obligate mutualism	3	0	culture	0.0343333		C	9	0.043	C 9	E. coli	M+I	11	co-culture	Obligate mutualism	0	0.4	culture	0.001
F	4	0.622	F 4	E. coli	WT	11	Mono-culture	No interaction	0	0	culture	0.581417		E	9	0.043	E 9	E. coli	M+I	11	co-culture	Obligate mutualism	3	0	culture	0.00133333		E	9	0.047	E 9	E. coli	M+I	11	co-culture	Obligate mutualism	0	0.4	culture	0.005
H	4	0.617	H 4	E. coli	WT	11	Mono-culture	No interaction	0	0	culture	0.576417		G	9	0.043	G 9	E. coli	M+I	11	co-culture	Obligate mutualism	3	0	culture	0.00133333		G	9	0.044	G 9	E. coli	M+I	11	co-culture	Obligate mutualism	0	0.4	culture	0.002
A	5	0.617	A 5	E. coli	WT	11	Mono-culture	No interaction	0	0	culture	0.576417		B	10	0.043	B 10	E. coli	M+I	11	co-culture	Obligate mutualism	3	0	culture	0.00133333		B	10	0.045	B 10	E. coli	M+I	11	co-culture	Obligate mutualism	0	0.4	culture	0.003
C	5	0.621	C 5	E. coli	WT	11	Mono-culture	No interaction	0	0	culture	0.580417		D	10	0.043	D 10	E. coli	M+I	11	co-culture	Obligate mutualism	3	0	culture	0.00133333		D	10	0.049	D 10	E. coli	M+I	11	co-culture	Obligate mutualism	0	0.4	culture	0.007
E	5	0.625	E 5	E. coli	WT	11	Mono-culture	No interaction	0	0	culture	0.584417		F	10	0.094	F 10	E. coli	M+I	11	co-culture	Obligate mutualism	3	0	culture	0.0523333		F	10	0.045	F 10	E. coli	M+I	11	co-culture	Obligate mutualism	0	0.4	culture	0.003
G	5	0.613	G 5	E. coli	WT	11	Mono-culture	No interaction	0	0	culture	0.572417		H	10	0.076	H 10	E. coli	M+I	11	co-culture	Obligate mutualism	3	0	culture	0.0343333		H	10	0.043	H 10	E. coli	M+I	11	co-culture	Obligate mutualism	0	0.4	culture	0.001
B	6	0.61	B 6	E. coli	WT	11	Mono-culture	No interaction	0	0	culture	0.569417		A	11	0.07	A 11	E. coli	M+I	11	co-culture	Obligate mutualism	3	0	culture	0.0283333		A	11	0.045	A 11	E. coli	M+I	11	co-culture	Obligate mutualism	0	0.4	culture	0.003
D	6	0.625	D 6	E. coli	WT	11	Mono-culture	No interaction	0	0	culture	0.584417		C	11	0.043	C 11	E. coli	M+I	11	co-culture	Obligate mutualism	3	0	culture	0.00133333		C	11	0.047	C 11	E. coli	M+I	11	co-culture	Obligate mutualism	0	0.4	culture	0.005
F	6	0.636	F 6	E. coli	WT	11	Mono-culture	No interaction	0	0	culture	0.595417		E	11	0.063	E 11	E. coli	M+I	11	co-culture	Obligate mutualism	3	0	culture	0.0213333		E	11	0.045	E 11	E. coli	M+I	11	co-culture	Obligate mutualism	0	0.4	culture	0.003
H	6	0.608	H 6	E. coli	WT	11	Mono-culture	No interaction	0	0	culture	0.567417		G	11	0.063	G 11	E. coli	M+I	11	co-culture	Obligate mutualism	3	0	culture	0.0213333		G	11	0.048	G 11	E. coli	M+I	11	co-culture	Obligate mutualism	0	0.4	culture	0.006
A	7	0.604	A 7	E. coli	WT	11	Mono-culture	No interaction	0	0	culture	0.563417		B	12	0.042	B 12	E. coli	M+I	11	co-culture	Obligate mutualism	3	0	culture	0.000333333		B	12	0.045	B 12	E. coli	M+I	11	co-culture	Obligate mutualism	0	0.4	culture	0.003
C	7	0.612	C 7	E. coli	WT	11	Mono-culture	No interaction	0	0	culture	0.571417		D	12	0.042	D 12	E. coli	M+I	11	co-culture	Obligate mutualism	3	0	culture	0.000333333		D	12	0.045	D 12	E. coli	M+I	11	co-culture	Obligate mutualism	0	0.4	culture	0.003
E	7	0.609	E 7	E. coli	WT	11	Mono-culture	No interaction	0	0	culture	0.568417		F	12	0.043	F 12	E. coli	M+I	11	co-culture	Obligate mutualism	3	0	culture	0.00133333		F	12	0.044	F 12	E. coli	M+I	11	co-culture	Obligate mutualism	0	0.4	culture	0.002
G	7	0.611	G 7	E. coli	WT	11	Mono-culture	No interaction	0	0	culture	0.570417		H	12	0.042	H 12	E. coli	M+I	11	co-culture	Obligate mutualism	3	0	culture	0.000333333		H	12	0.045	H 12	E. coli	M+I	11	co-culture	Obligate mutualism	0	0.4	culture	0.003
B	8	0.617	B 8	E. coli	WT	11	Mono-culture	No interaction	0	0	culture	0.576417		A	1	0.828	A 1	E. coli	WT	12	Mono-culture	No interaction	3	0	culture	0.785417		A	1	0.33	A 1	E. coli	WT	12	Mono-culture	No interaction	0	0.4	culture	0.288771
D	8	0.593	D 8	E. coli	WT	11	Mono-culture	No interaction	0	0	culture	0.552417		C	1	0.849	C 1	E. coli	WT	12	Mono-culture	No interaction	3	0	culture	0.806417		C	1	0.334	C 1	E. coli	WT	12	Mono-culture	No interaction	0	0.4	culture	0.292771
F	8	0.574	F 8	E. coli	WT	11	Mono-culture	No interaction	0	0	culture	0.533417		E	1	0.986	E 1	E. coli	WT	12	Mono-culture	No interaction	3	0	culture	0.943417		E	1	0.344	E 1	E. coli	WT	12	Mono-culture	No interaction	0	0.4	culture	0.302771
H	8	0.598	H 8	E. coli	WT	11	Mono-culture	No interaction	0	0	culture	0.557417		G	1	1.013	G 1	E. coli	WT	12	Mono-culture	No interaction	3	0	culture	0.970417		G	1	0.322	G 1	E. coli	WT	12	Mono-culture	No interaction	0	0.4	culture	0.280771
A	9	0.599	A 9	E. coli	WT	11	Mono-culture	No interaction	0	0	culture	0.558417		B	2	0.847	B 2	E. coli	WT	12	Mono-culture	No interaction	3	0	culture	0.804417		B	2	0.321	B 2	E. coli	WT	12	Mono-culture	No interaction	0	0.4	culture	0.279771
C	9	0.602	C 9	E. coli	WT	11	Mono-culture	No interaction	0	0	culture	0.561417		D	2	0.839	D 2	E. coli	WT	12	Mono-culture	No interaction	3	0	culture	0.796417		D	2	0.362	D 2	E. coli	WT	12	Mono-culture	No interaction	0	0.4	culture	0.320771
E	9	0.579	E 9	E. coli	WT	11	Mono-culture	No interaction	0	0	culture	0.538417		F	2	0.991	F 2	E. coli	WT	12	Mono-culture	No interaction	3	0	culture	0.948417		F	2	0.333	F 2	E. coli	WT	12	Mono-culture	No interaction	0	0.4	culture	0.291771
G	9	0.593	G 9	E. coli	WT	11	Mono-culture	No interaction	0	0	culture	0.552417		H	2	0.954	H 2	E. coli	WT	12	Mono-culture	No interaction	3	0	culture	0.911417		H	2	0.328	H 2	E. coli	WT	12	Mono-culture	No interaction	0	0.4	culture	0.286771
B	10	0.626	B 10	E. coli	WT	11	Mono-culture	No interaction	0	0	culture	0.585417		A	3	0.871	A 3	E. coli	WT	12	Mono-culture	No interaction	3	0	culture	0.828417		A	3	0.331	A 3	E. coli	WT	12	Mono-culture	No interaction	0	0.4	culture	0.289771
D	10	0.59	D 10	E. coli	WT	11	Mono-culture	No interaction	0	0	culture	0.549417		C	3	0.866	C 3	E. coli	WT	12	Mono-culture	No interaction	3	0	culture	0.823417		C	3	0.323	C 3	E. coli	WT	12	Mono-culture	No interaction	0	0.4	culture	0.281771
F	10	0.59	F 10	E. coli	WT	11	Mono-culture	No interaction	0	0	culture	0.549417		E	3	1.033	E 3	E. coli	WT	12	Mono-culture	No interaction	3	0	culture	0.990417		E	3	0.354	E 3	E. coli	WT	12	Mono-culture	No interaction	0	0.4	culture	0.312771
H	10	0.599	H 10	E. coli	WT	11	Mono-culture	No interaction	0	0	culture	0.558417		G	3	1.019	G 3	E. coli	WT	12	Mono-culture	No interaction	3	0	culture	0.976417		G	3	0.34	G 3	E. coli	WT	12	Mono-culture	No interaction	0	0.4	culture	0.298771
A	11	0.611	A 11	E. coli	WT	11	Mono-culture	No interaction	0	0	culture	0.570417		B	4	0.873	B 4	E. coli	WT	12	Mono-culture	No interaction	3	0	culture	0.830417		B	4	0.319	B 4	E. coli	WT	12	Mono-culture	No interaction	0	0.4	culture	0.277771
C	11	0.575	C 11	E. coli	WT	11	Mono-culture	No interaction	0	0	culture	0.534417		D	4	0.886	D 4	E. coli	WT	12	Mono-culture	No interaction	3	0	culture	0.843417		D	4	0.359	D 4	E. coli	WT	12	Mono-culture	No interaction	0	0.4	culture	0.317771
E	11	0.585	E 11	E. coli	WT	11	Mono-culture	No interaction	0	0	culture	0.544417		F	4	0.956	F 4	E. coli	WT	12	Mono-culture	No interaction	3	0	culture	0.913417		F	4	0.367	F 4	E. coli	WT	12	Mono-culture	No interaction	0	0.4	culture	0.325771
G	11	0.584	G 11	E. coli	WT	11	Mono-culture	No interaction	0	0	culture	0.543417		H	4	1.019	H 4	E. coli	WT	12	Mono-culture	No interaction	3	0	culture	0.976417		H	4	0.338	H 4	E. coli	WT	12	Mono-culture	No interaction	0	0.4	culture	0.296771
B	12	0.604	B 12	E. coli	WT	11	Mono-culture	No interaction	0	0	culture	0.563417		A	5	0.887	A 5	E. coli	WT	12	Mono-culture	No interaction	3	0	culture	0.844417		A	5	0.342	A 5	E. coli	WT	12	Mono-culture	No interaction	0	0.4	culture	0.300771
D	12	0.577	D 12	E. coli	WT	11	Mono-culture	No interaction	0	0	culture	0.536417		C	5	0.911	C 5	E. coli	WT	12	Mono-culture	No interaction	3	0	culture	0.868417		C	5	0.324	C 5	E. coli	WT	12	Mono-culture	No interaction	0	0.4	culture	0.282771
F	12	0.605	F 12	E. coli	WT	11	Mono-culture	No interaction	0	0	culture	0.564417		E	5	0.921	E 5	E. coli	WT	12	Mono-culture	No interaction	3	0	culture	0.878417		E	5	0.366	E 5	E. coli	WT	12	Mono-culture	No interaction	0	0.4	culture	0.324771
H	12	0.574	H 12	E. coli	WT	11	Mono-culture	No interaction	0	0	culture	0.533417		G	5	0.88	G 5	E. coli	WT	12	Mono-culture	No interaction	3	0	culture	0.837417		G	5	0.341	G 5	E. coli	WT	12	Mono-culture	No interaction	0	0.4	culture	0.299771
A	1	0.473	A 1	E. coli	M+I	11	co-culture	Obligate mutualism	0	0	culture	0.430917		B	6	0.973	B 6	E. coli	WT	12	Mono-culture	No interaction	3	0	culture	0.930417		B	6	0.33	B 6	E. coli	WT	12	Mono-culture	No interaction	0	0.4	culture	0.288771
C	1	0.495	C 1	E. coli	M+I	11	co-culture	Obligate mutualism	0	0	culture	0.452917		D	6	0.866	D 6	E. coli	WT	12	Mono-culture	No interaction	3	0	culture	0.823417		D	6	0.325	D 6	E. coli	WT	12	Mono-culture	No interaction	0	0.4	culture	0.283771
E	1	0.484	E 1	E. coli	M+I	11	co-culture	Obligate mutualism	0	0	culture	0.441917		F	6	1.047	F 6	E. coli	WT	12	Mono-culture	No interaction	3	0	culture	1.00442		F	6	0.354	F 6	E. coli	WT	12	Mono-culture	No interaction	0	0.4	culture	0.312771
G	1	0.506	G 1	E. coli	M+I	11	co-culture	Obligate mutualism	0	0	culture	0.463917		H	6	0.94	H 6	E. coli	WT	12	Mono-culture	No interaction	3	0	culture	0.897417		H	6	0.346	H 6	E. coli	WT	12	Mono-culture	No interaction	0	0.4	culture	0.304771
B	2	0.477	B 2	E. coli	M+I	11	co-culture	Obligate mutualism	0	0	culture	0.434917		A	7	0.882	A 7	E. coli	WT	12	Mono-culture	No interaction	3	0	culture	0.839417		A	7	0.332	A 7	E. coli	WT	12	Mono-culture	No interaction	0	0.4	culture	0.290771
D	2	0.499	D 2	E. coli	M+I	11	co-culture	Obligate mutualism	0	0	culture	0.456917		C	7	0.856	C 7	E. coli	WT	12	Mono-culture	No interaction	3	0	culture	0.813417		C	7	0.366	C 7	E. coli	WT	12	Mono-culture	No interaction	0	0.4	culture	0.324771
F	2	0.514	F 2	E. coli	M+I	11	co-culture	Obligate mutualism	0	0	culture	0.471917		E	7	0.931	E 7	E. coli	WT	12	Mono-culture	No interaction	3	0	culture	0.888417		E	7	0.331	E 7	E. coli	WT	12	Mono-culture	No interaction	0	0.4	culture	0.289771
H	2	0.503	H 2	E. coli	M+I	11	co-culture	Obligate mutualism	0	0	culture	0.460917		G	7	1.012	G 7	E. coli	WT	12	Mono-culture	No interaction	3	0	culture	0.969417		G	7	0.353	G 7	E. coli	WT	12	Mono-culture	No interaction	0	0.4	culture	0.311771
A	3	0.477	A 3	E. coli	M+I	11	co-culture	Obligate mutualism	0	0	culture	0.434917		B	8	0.8	B 8	E. coli	WT	12	Mono-culture	No interaction	3	0	culture	0.757417		B	8	0.314	B 8	E. coli	WT	12	Mono-culture	No interaction	0	0.4	culture	0.272771
C	3	0.507	C 3	E. coli	M+I	11	co-culture	Obligate mutualism	0	0	culture	0.464917		D	8	0.855	D 8	E. coli	WT	12	Mono-culture	No interaction	3	0	culture	0.812417		D	8	0.346	D 8	E. coli	WT	12	Mono-culture	No interaction	0	0.4	culture	0.304771
E	3	0.498	E 3	E. coli	M+I	11	co-culture	Obligate mutualism	0	0	culture	0.455917		F	8	0.942	F 8	E. coli	WT	12	Mono-culture	No interaction	3	0	culture	0.899417		F	8	0.324	F 8	E. coli	WT	12	Mono-culture	No interaction	0	0.4	culture	0.282771
G	3	0.497	G 3	E. coli	M+I	11	co-culture	Obligate mutualism	0	0	culture	0.454917		H	8	0.858	H 8	E. coli	WT	12	Mono-culture	No interaction	3	0	culture	0.815417		H	8	0.344	H 8	E. coli	WT	12	Mono-culture	No interaction	0	0.4	culture	0.302771
B	4	0.504	B 4	E. coli	M+I	11	co-culture	Obligate mutualism	0	0	culture	0.461917		A	9	0.88	A 9	E. coli	WT	12	Mono-culture	No interaction	3	0	culture	0.837417		A	9	0.35	A 9	E. coli	WT	12	Mono-culture	No interaction	0	0.4	culture	0.308771
D	4	0.475	D 4	E. coli	M+I	11	co-culture	Obligate mutualism	0	0	culture	0.432917		C	9	0.888	C 9	E. coli	WT	12	Mono-culture	No interaction	3	0	culture	0.845417		C	9	0.325	C 9	E. coli	WT	12	Mono-culture	No interaction	0	0.4	culture	0.283771
F	4	0.535	F 4	E. coli	M+I	11	co-culture	Obligate mutualism	0	0	culture	0.492917		E	9	0.904	E 9	E. coli	WT	12	Mono-culture	No interaction	3	0	culture	0.861417		E	9	0.324	E 9	E. coli	WT	12	Mono-culture	No interaction	0	0.4	culture	0.282771
H	4	0.5	H 4	E. coli	M+I	11	co-culture	Obligate mutualism	0	0	culture	0.457917		G	9	0.931	G 9	E. coli	WT	12	Mono-culture	No interaction	3	0	culture	0.888417		G	9	0.333	G 9	E. coli	WT	12	Mono-culture	No interaction	0	0.4	culture	0.291771
A	5	0.498	A 5	E. coli	M+I	11	co-culture	Obligate mutualism	0	0	culture	0.455917		B	10	0.885	B 10	E. coli	WT	12	Mono-culture	No interaction	3	0	culture	0.842417		B	10	0.329	B 10	E. coli	WT	12	Mono-culture	No interaction	0	0.4	culture	0.287771
C	5	0.509	C 5	E. coli	M+I	11	co-culture	Obligate mutualism	0	0	culture	0.466917		D	10	0.897	D 10	E. coli	WT	12	Mono-culture	No interaction	3	0	culture	0.854417		D	10	0.33	D 10	E. coli	WT	12	Mono-culture	No interaction	0	0.4	culture	0.288771
E	5	0.496	E 5	E. coli	M+I	11	co-culture	Obligate mutualism	0	0	culture	0.453917		F	10	0.943	F 10	E. coli	WT	12	Mono-culture	No interaction	3	0	culture	0.900417		F	10	0.325	F 10	E. coli	WT	12	Mono-culture	No interaction	0	0.4	culture	0.283771
G	5	0.506	G 5	E. coli	M+I	11	co-culture	Obligate mutualism	0	0	culture	0.463917		H	10	0.9	H 10	E. coli	WT	12	Mono-culture	No interaction	3	0	culture	0.857417		H	10	0.326	H 10	E. coli	WT	12	Mono-culture	No interaction	0	0.4	culture	0.284771
B	6	0.478	B 6	E. coli	M+I	11	co-culture	Obligate mutualism	0	0	culture	0.435917		A	11	0.902	A 11	E. coli	WT	12	Mono-culture	No interaction	3	0	culture	0.859417		A	11	0.361	A 11	E. coli	WT	12	Mono-culture	No interaction	0	0.4	culture	0.319771
D	6	0.481	D 6	E. coli	M+I	11	co-culture	Obligate mutualism	0	0	culture	0.438917		C	11	0.945	C 11	E. coli	WT	12	Mono-culture	No interaction	3	0	culture	0.902417		C	11	0.325	C 11	E. coli	WT	12	Mono-culture	No interaction	0	0.4	culture	0.283771
F	6	0.506	F 6	E. coli	M+I	11	co-culture	Obligate mutualism	0	0	culture	0.463917		E	11	0.954	E 11	E. coli	WT	12	Mono-culture	No interaction	3	0	culture	0.911417		E	11	0.343	E 11	E. coli	WT	12	Mono-culture	No interaction	0	0.4	culture	0.301771
H	6	0.49	H 6	E. coli	M+I	11	co-culture	Obligate mutualism	0	0	culture	0.447917		G	11	0.983	G 11	E. coli	WT	12	Mono-culture	No interaction	3	0	culture	0.940417		G	11	0.308	G 11	E. coli	WT	12	Mono-culture	No interaction	0	0.4	culture	0.266771
A	7	0.483	A 7	E. coli	M+I	11	co-culture	Obligate mutualism	0	0	culture	0.440917		B	12	0.933	B 12	E. coli	WT	12	Mono-culture	No interaction	3	0	culture	0.890417		B	12	0.332	B 12	E. coli	WT	12	Mono-culture	No interaction	0	0.4	culture	0.290771
C	7	0.52	C 7	E. coli	M+I	11	co-culture	Obligate mutualism	0	0	culture	0.477917		D	12	0.861	D 12	E. coli	WT	12	Mono-culture	No interaction	3	0	culture	0.818417		D	12	0.327	D 12	E. coli	WT	12	Mono-culture	No interaction	0	0.4	culture	0.285771
E	7	0.485	E 7	E. coli	M+I	11	co-culture	Obligate mutualism	0	0	culture	0.442917		F	12	0.888	F 12	E. coli	WT	12	Mono-culture	No interaction	3	0	culture	0.845417		F	12	0.315	F 12	E. coli	WT	12	Mono-culture	No interaction	0	0.4	culture	0.273771
G	7	0.496	G 7	E. coli	M+I	11	co-culture	Obligate mutualism	0	0	culture	0.453917		H	12	0.891	H 12	E. coli	WT	12	Mono-culture	No interaction	3	0	culture	0.848417		H	12	0.311	H 12	E. coli	WT	12	Mono-culture	No interaction	0	0.4	culture	0.269771
B	8	0.482	B 8	E. coli	M+I	11	co-culture	Obligate mutualism	0	0	culture	0.439917		A	1	0.041	A 1	E. coli	M+I	12	co-culture	Obligate mutualism	3	0	culture	-0.00164583		A	1	0.05	A 1	E. coli	M+I	12	co-culture	Obligate mutualism	0	0.4	culture	0.00560417
D	8	0.497	D 8	E. coli	M+I	11	co-culture	Obligate mutualism	0	0	culture	0.454917		C	1	0.044	C 1	E. coli	M+I	12	co-culture	Obligate mutualism	3	0	culture	0.00135417		C	1	0.047	C 1	E. coli	M+I	12	co-culture	Obligate mutualism	0	0.4	culture	0.00260417
F	8	0.496	F 8	E. coli	M+I	11	co-culture	Obligate mutualism	0	0	culture	0.453917		E	1	0.043	E 1	E. coli	M+I	12	co-culture	Obligate mutualism	3	0	culture	0.000354167		E	1	0.044	E 1	E. coli	M+I	12	co-culture	Obligate mutualism	0	0.4	culture	-0.000395833
H	8	0.485	H 8	E. coli	M+I	11	co-culture	Obligate mutualism	0	0	culture	0.442917		G	1	0.044	G 1	E. coli	M+I	12	co-culture	Obligate mutualism	3	0	culture	0.00135417		G	1	0.049	G 1	E. coli	M+I	12	co-culture	Obligate mutualism	0	0.4	culture	0.00460417
A	9	0.47	A 9	E. coli	M+I	11	co-culture	Obligate mutualism	0	0	culture	0.427917		B	2	0.142	B 2	E. coli	M+I	12	co-culture	Obligate mutualism	3	0	culture	0.0993542		B	2	0.047	B 2	E. coli	M+I	12	co-culture	Obligate mutualism	0	0.4	culture	0.00260417
C	9	0.511	C 9	E. coli	M+I	11	co-culture	Obligate mutualism	0	0	culture	0.468917		D	2	0.042	D 2	E. coli	M+I	12	co-culture	Obligate mutualism	3	0	culture	-0.000645833		D	2	0.044	D 2	E. coli	M+I	12	co-culture	Obligate mutualism	0	0.4	culture	-0.000395833
E	9	0.478	E 9	E. coli	M+I	11	co-culture	Obligate mutualism	0	0	culture	0.435917		F	2	0.158	F 2	E. coli	M+I	12	co-culture	Obligate mutualism	3	0	culture	0.115354		F	2	0.051	F 2	E. coli	M+I	12	co-culture	Obligate mutualism	0	0.4	culture	0.00660417
G	9	0.477	G 9	E. coli	M+I	11	co-culture	Obligate mutualism	0	0	culture	0.434917		H	2	0.042	H 2	E. coli	M+I	12	co-culture	Obligate mutualism	3	0	culture	-0.000645833		H	2	0.047	H 2	E. coli	M+I	12	co-culture	Obligate mutualism	0	0.4	culture	0.00260417
B	10	0.481	B 10	E. coli	M+I	11	co-culture	Obligate mutualism	0	0	culture	0.438917		A	3	0.342	A 3	E. coli	M+I	12	co-culture	Obligate mutualism	3	0	culture	0.299354		A	3	0.045	A 3	E. coli	M+I	12	co-culture	Obligate mutualism	0	0.4	culture	0.000604167
D	10	0.51	D 10	E. coli	M+I	11	co-culture	Obligate mutualism	0	0	culture	0.467917		C	3	0.429	C 3	E. coli	M+I	12	co-culture	Obligate mutualism	3	0	culture	0.386354		C	3	0.044	C 3	E. coli	M+I	12	co-culture	Obligate mutualism	0	0.4	culture	-0.000395833
F	10	0.471	F 10	E. coli	M+I	11	co-culture	Obligate mutualism	0	0	culture	0.428917		E	3	0.042	E 3	E. coli	M+I	12	co-culture	Obligate mutualism	3	0	culture	-0.000645833		E	3	0.057	E 3	E. coli	M+I	12	co-culture	Obligate mutualism	0	0.4	culture	0.0126042
H	10	0.487	H 10	E. coli	M+I	11	co-culture	Obligate mutualism	0	0	culture	0.444917		G	3	0.427	G 3	E. coli	M+I	12	co-culture	Obligate mutualism	3	0	culture	0.384354		G	3	0.047	G 3	E. coli	M+I	12	co-culture	Obligate mutualism	0	0.4	culture	0.00260417
A	11	0.51	A 11	E. coli	M+I	11	co-culture	Obligate mutualism	0	0	culture	0.467917		B	4	0.144	B 4	E. coli	M+I	12	co-culture	Obligate mutualism	3	0	culture	0.101354		B	4	0.046	B 4	E. coli	M+I	12	co-culture	Obligate mutualism	0	0.4	culture	0.00160417
C	11	0.504	C 11	E. coli	M+I	11	co-culture	Obligate mutualism	0	0	culture	0.461917		D	4	0.193	D 4	E. coli	M+I	12	co-culture	Obligate mutualism	3	0	culture	0.150354		D	4	0.043	D 4	E. coli	M+I	12	co-culture	Obligate mutualism	0	0.4	culture	-0.00139583
E	11	0.476	E 11	E. coli	M+I	11	co-culture	Obligate mutualism	0	0	culture	0.433917		F	4	0.162	F 4	E. coli	M+I	12	co-culture	Obligate mutualism	3	0	culture	0.119354		F	4	0.046	F 4	E. coli	M+I	12	co-culture	Obligate mutualism	0	0.4	culture	0.00160417
G	11	0.484	G 11	E. coli	M+I	11	co-culture	Obligate mutualism	0	0	culture	0.441917		H	4	0.194	H 4	E. coli	M+I	12	co-culture	Obligate mutualism	3	0	culture	0.151354		H	4	0.043	H 4	E. coli	M+I	12	co-culture	Obligate mutualism	0	0.4	culture	-0.00139583
B	12	0.513	B 12	E. coli	M+I	11	co-culture	Obligate mutualism	0	0	culture	0.470917		A	5	0.041	A 5	E. coli	M+I	12	co-culture	Obligate mutualism	3	0	culture	-0.00164583		A	5	0.05	A 5	E. coli	M+I	12	co-culture	Obligate mutualism	0	0.4	culture	0.00560417
D	12	0.492	D 12	E. coli	M+I	11	co-culture	Obligate mutualism	0	0	culture	0.449917		C	5	0.14	C 5	E. coli	M+I	12	co-culture	Obligate mutualism	3	0	culture	0.0973542		C	5	0.046	C 5	E. coli	M+I	12	co-culture	Obligate mutualism	0	0.4	culture	0.00160417
F	12	0.474	F 12	E. coli	M+I	11	co-culture	Obligate mutualism	0	0	culture	0.431917		E	5	0.043	E 5	E. coli	M+I	12	co-culture	Obligate mutualism	3	0	culture	0.000354167		E	5	0.05	E 5	E. coli	M+I	12	co-culture	Obligate mutualism	0	0.4	culture	0.00560417
H	12	0.502	H 12	E. coli	M+I	11	co-culture	Obligate mutualism	0	0	culture	0.459917		G	5	0.227	G 5	E. coli	M+I	12	co-culture	Obligate mutualism	3	0	culture	0.184354		G	5	0.05	G 5	E. coli	M+I	12	co-culture	Obligate mutualism	0	0.4	culture	0.00560417
A	1	0.643	A 1	E. coli	WT	12	Mono-culture	No interaction	0	0	culture	0.597917		B	6	0.045	B 6	E. coli	M+I	12	co-culture	Obligate mutualism	3	0	culture	0.00235417		B	6	0.047	B 6	E. coli	M+I	12	co-culture	Obligate mutualism	0	0.4	culture	0.00260417
C	1	0.641	C 1	E. coli	WT	12	Mono-culture	No interaction	0	0	culture	0.595917		D	6	0.53	D 6	E. coli	M+I	12	co-culture	Obligate mutualism	3	0	culture	0.487354		D	6	0.048	D 6	E. coli	M+I	12	co-culture	Obligate mutualism	0	0.4	culture	0.00360417
E	1	0.654	E 1	E. coli	WT	12	Mono-culture	No interaction	0	0	culture	0.608917		F	6	0.302	F 6	E. coli	M+I	12	co-culture	Obligate mutualism	3	0	culture	0.259354		F	6	0.052	F 6	E. coli	M+I	12	co-culture	Obligate mutualism	0	0.4	culture	0.00760417
G	1	0.6	G 1	E. coli	WT	12	Mono-culture	No interaction	0	0	culture	0.554917		H	6	0.098	H 6	E. coli	M+I	12	co-culture	Obligate mutualism	3	0	culture	0.0553542		H	6	0.044	H 6	E. coli	M+I	12	co-culture	Obligate mutualism	0	0.4	culture	-0.000395833
B	2	0.65	B 2	E. coli	WT	12	Mono-culture	No interaction	0	0	culture	0.604917		A	7	0.144	A 7	E. coli	M+I	12	co-culture	Obligate mutualism	3	0	culture	0.101354		A	7	0.053	A 7	E. coli	M+I	12	co-culture	Obligate mutualism	0	0.4	culture	0.00860417
D	2	0.625	D 2	E. coli	WT	12	Mono-culture	No interaction	0	0	culture	0.579917		C	7	0.042	C 7	E. coli	M+I	12	co-culture	Obligate mutualism	3	0	culture	-0.000645833		C	7	0.045	C 7	E. coli	M+I	12	co-culture	Obligate mutualism	0	0.4	culture	0.000604167
F	2	0.631	F 2	E. coli	WT	12	Mono-culture	No interaction	0	0	culture	0.585917		E	7	0.199	E 7	E. coli	M+I	12	co-culture	Obligate mutualism	3	0	culture	0.156354		E	7	0.051	E 7	E. coli	M+I	12	co-culture	Obligate mutualism	0	0.4	culture	0.00660417
H	2	0.603	H 2	E. coli	WT	12	Mono-culture	No interaction	0	0	culture	0.557917		G	7	0.043	G 7	E. coli	M+I	12	co-culture	Obligate mutualism	3	0	culture	0.000354167		G	7	0.048	G 7	E. coli	M+I	12	co-culture	Obligate mutualism	0	0.4	culture	0.00360417
A	3	0.64	A 3	E. coli	WT	12	Mono-culture	No interaction	0	0	culture	0.594917		B	8	0.148	B 8	E. coli	M+I	12	co-culture	Obligate mutualism	3	0	culture	0.105354		B	8	0.05	B 8	E. coli	M+I	12	co-culture	Obligate mutualism	0	0.4	culture	0.00560417
C	3	0.638	C 3	E. coli	WT	12	Mono-culture	No interaction	0	0	culture	0.592917		D	8	0.135	D 8	E. coli	M+I	12	co-culture	Obligate mutualism	3	0	culture	0.0923542		D	8	0.044	D 8	E. coli	M+I	12	co-culture	Obligate mutualism	0	0.4	culture	-0.000395833
E	3	0.626	E 3	E. coli	WT	12	Mono-culture	No interaction	0	0	culture	0.580917		F	8	0.258	F 8	E. coli	M+I	12	co-culture	Obligate mutualism	3	0	culture	0.215354		F	8	0.048	F 8	E. coli	M+I	12	co-culture	Obligate mutualism	0	0.4	culture	0.00360417
G	3	0.627	G 3	E. coli	WT	12	Mono-culture	No interaction	0	0	culture	0.581917		H	8	0.503	H 8	E. coli	M+I	12	co-culture	Obligate mutualism	3	0	culture	0.460354		H	8	0.043	H 8	E. coli	M+I	12	co-culture	Obligate mutualism	0	0.4	culture	-0.00139583
B	4	0.634	B 4	E. coli	WT	12	Mono-culture	No interaction	0	0	culture	0.588917		A	9	0.041	A 9	E. coli	M+I	12	co-culture	Obligate mutualism	3	0	culture	-0.00164583		A	9	0.042	A 9	E. coli	M+I	12	co-culture	Obligate mutualism	0	0.4	culture	-0.00239583
D	4	0.621	D 4	E. coli	WT	12	Mono-culture	No interaction	0	0	culture	0.575917		C	9	0.137	C 9	E. coli	M+I	12	co-culture	Obligate mutualism	3	0	culture	0.0943542		C	9	0.045	C 9	E. coli	M+I	12	co-culture	Obligate mutualism	0	0.4	culture	0.000604167
F	4	0.606	F 4	E. coli	WT	12	Mono-culture	No interaction	0	0	culture	0.560917		E	9	0.043	E 9	E. coli	M+I	12	co-culture	Obligate mutualism	3	0	culture	0.000354167		E	9	0.051	E 9	E. coli	M+I	12	co-culture	Obligate mutualism	0	0.4	culture	0.00660417
H	4	0.584	H 4	E. coli	WT	12	Mono-culture	No interaction	0	0	culture	0.538917		G	9	0.043	G 9	E. coli	M+I	12	co-culture	Obligate mutualism	3	0	culture	0.000354167		G	9	0.049	G 9	E. coli	M+I	12	co-culture	Obligate mutualism	0	0.4	culture	0.00460417
A	5	0.653	A 5	E. coli	WT	12	Mono-culture	No interaction	0	0	culture	0.607917		B	10	0.042	B 10	E. coli	M+I	12	co-culture	Obligate mutualism	3	0	culture	-0.000645833		B	10	0.05	B 10	E. coli	M+I	12	co-culture	Obligate mutualism	0	0.4	culture	0.00560417
C	5	0.624	C 5	E. coli	WT	12	Mono-culture	No interaction	0	0	culture	0.578917		D	10	0.042	D 10	E. coli	M+I	12	co-culture	Obligate mutualism	3	0	culture	-0.000645833		D	10	0.053	D 10	E. coli	M+I	12	co-culture	Obligate mutualism	0	0.4	culture	0.00860417
E	5	0.621	E 5	E. coli	WT	12	Mono-culture	No interaction	0	0	culture	0.575917		F	10	0.195	F 10	E. coli	M+I	12	co-culture	Obligate mutualism	3	0	culture	0.152354		F	10	0.049	F 10	E. coli	M+I	12	co-culture	Obligate mutualism	0	0.4	culture	0.00460417
G	5	0.605	G 5	E. coli	WT	12	Mono-culture	No interaction	0	0	culture	0.559917		H	10	0.161	H 10	E. coli	M+I	12	co-culture	Obligate mutualism	3	0	culture	0.118354		H	10	0.047	H 10	E. coli	M+I	12	co-culture	Obligate mutualism	0	0.4	culture	0.00260417
B	6	0.662	B 6	E. coli	WT	12	Mono-culture	No interaction	0	0	culture	0.616917		A	11	0.131	A 11	E. coli	M+I	12	co-culture	Obligate mutualism	3	0	culture	0.0883542		A	11	0.051	A 11	E. coli	M+I	12	co-culture	Obligate mutualism	0	0.4	culture	0.00660417
D	6	0.63	D 6	E. coli	WT	12	Mono-culture	No interaction	0	0	culture	0.584917		C	11	0.042	C 11	E. coli	M+I	12	co-culture	Obligate mutualism	3	0	culture	-0.000645833		C	11	0.052	C 11	E. coli	M+I	12	co-culture	Obligate mutualism	0	0.4	culture	0.00760417
F	6	0.6	F 6	E. coli	WT	12	Mono-culture	No interaction	0	0	culture	0.554917		E	11	0.174	E 11	E. coli	M+I	12	co-culture	Obligate mutualism	3	0	culture	0.131354		E	11	0.051	E 11	E. coli	M+I	12	co-culture	Obligate mutualism	0	0.4	culture	0.00660417
H	6	0.601	H 6	E. coli	WT	12	Mono-culture	No interaction	0	0	culture	0.555917		G	11	0.14	G 11	E. coli	M+I	12	co-culture	Obligate mutualism	3	0	culture	0.0973542		G	11	0.053	G 11	E. coli	M+I	12	co-culture	Obligate mutualism	0	0.4	culture	0.00860417
A	7	0.641	A 7	E. coli	WT	12	Mono-culture	No interaction	0	0	culture	0.595917		B	12	0.041	B 12	E. coli	M+I	12	co-culture	Obligate mutualism	3	0	culture	-0.00164583		B	12	0.049	B 12	E. coli	M+I	12	co-culture	Obligate mutualism	0	0.4	culture	0.00460417
C	7	0.635	C 7	E. coli	WT	12	Mono-culture	No interaction	0	0	culture	0.589917		D	12	0.041	D 12	E. coli	M+I	12	co-culture	Obligate mutualism	3	0	culture	-0.00164583		D	12	0.048	D 12	E. coli	M+I	12	co-culture	Obligate mutualism	0	0.4	culture	0.00360417
E	7	0.618	E 7	E. coli	WT	12	Mono-culture	No interaction	0	0	culture	0.572917		F	12	0.042	F 12	E. coli	M+I	12	co-culture	Obligate mutualism	3	0	culture	-0.000645833		F	12	0.047	F 12	E. coli	M+I	12	co-culture	Obligate mutualism	0	0.4	culture	0.00260417
G	7	0.604	G 7	E. coli	WT	12	Mono-culture	No interaction	0	0	culture	0.558917		H	12	0.041	H 12	E. coli	M+I	12	co-culture	Obligate mutualism	3	0	culture	-0.00164583		H	12	0.051	H 12	E. coli	M+I	12	co-culture	Obligate mutualism	0	0.4	culture	0.00660417
B	8	0.635	B 8	E. coli	WT	12	Mono-culture	No interaction	0	0	culture	0.589917		A	1	0.751	A 1	E. coli	WT	13	Mono-culture	No interaction	3	0	culture	0.708125		A	1	0.322	A 1	E. coli	WT	13	Mono-culture	No interaction	0	0.4	culture	0.278687
D	8	0.627	D 8	E. coli	WT	12	Mono-culture	No interaction	0	0	culture	0.581917		C	1	0.851	C 1	E. coli	WT	13	Mono-culture	No interaction	3	0	culture	0.808125		C	1	0.295	C 1	E. coli	WT	13	Mono-culture	No interaction	0	0.4	culture	0.251688
F	8	0.604	F 8	E. coli	WT	12	Mono-culture	No interaction	0	0	culture	0.558917		E	1	0.77	E 1	E. coli	WT	13	Mono-culture	No interaction	3	0	culture	0.727125		E	1	0.286	E 1	E. coli	WT	13	Mono-culture	No interaction	0	0.4	culture	0.242688
H	8	0.593	H 8	E. coli	WT	12	Mono-culture	No interaction	0	0	culture	0.547917		G	1	0.874	G 1	E. coli	WT	13	Mono-culture	No interaction	3	0	culture	0.831125		G	1	0.297	G 1	E. coli	WT	13	Mono-culture	No interaction	0	0.4	culture	0.253688
A	9	0.638	A 9	E. coli	WT	12	Mono-culture	No interaction	0	0	culture	0.592917		B	2	0.822	B 2	E. coli	WT	13	Mono-culture	No interaction	3	0	culture	0.779125		B	2	0.291	B 2	E. coli	WT	13	Mono-culture	No interaction	0	0.4	culture	0.247688
C	9	0.632	C 9	E. coli	WT	12	Mono-culture	No interaction	0	0	culture	0.586917		D	2	0.86	D 2	E. coli	WT	13	Mono-culture	No interaction	3	0	culture	0.817125		D	2	0.304	D 2	E. coli	WT	13	Mono-culture	No interaction	0	0.4	culture	0.260688
E	9	0.608	E 9	E. coli	WT	12	Mono-culture	No interaction	0	0	culture	0.562917		F	2	0.798	F 2	E. coli	WT	13	Mono-culture	No interaction	3	0	culture	0.755125		F	2	0.352	F 2	E. coli	WT	13	Mono-culture	No interaction	0	0.4	culture	0.308688
G	9	0.594	G 9	E. coli	WT	12	Mono-culture	No interaction	0	0	culture	0.548917		H	2	0.927	H 2	E. coli	WT	13	Mono-culture	No interaction	3	0	culture	0.884125		H	2	0.306	H 2	E. coli	WT	13	Mono-culture	No interaction	0	0.4	culture	0.262688
B	10	0.656	B 10	E. coli	WT	12	Mono-culture	No interaction	0	0	culture	0.610917		A	3	0.747	A 3	E. coli	WT	13	Mono-culture	No interaction	3	0	culture	0.704125		A	3	0.294	A 3	E. coli	WT	13	Mono-culture	No interaction	0	0.4	culture	0.250688
D	10	0.636	D 10	E. coli	WT	12	Mono-culture	No interaction	0	0	culture	0.590917		C	3	0.782	C 3	E. coli	WT	13	Mono-culture	No interaction	3	0	culture	0.739125		C	3	0.293	C 3	E. coli	WT	13	Mono-culture	No interaction	0	0.4	culture	0.249688
F	10	0.622	F 10	E. coli	WT	12	Mono-culture	No interaction	0	0	culture	0.576917		E	3	0.819	E 3	E. coli	WT	13	Mono-culture	No interaction	3	0	culture	0.776125		E	3	0.304	E 3	E. coli	WT	13	Mono-culture	No interaction	0	0.4	culture	0.260688
H	10	0.585	H 10	E. coli	WT	12	Mono-culture	No interaction	0	0	culture	0.539917		G	3	0.911	G 3	E. coli	WT	13	Mono-culture	No interaction	3	0	culture	0.868125		G	3	0.306	G 3	E. coli	WT	13	Mono-culture	No interaction	0	0.4	culture	0.262688
A	11	0.647	A 11	E. coli	WT	12	Mono-culture	No interaction	0	0	culture	0.601917		B	4	0.754	B 4	E. coli	WT	13	Mono-culture	No interaction	3	0	culture	0.711125		B	4	0.286	B 4	E. coli	WT	13	Mono-culture	No interaction	0	0.4	culture	0.242688
C	11	0.632	C 11	E. coli	WT	12	Mono-culture	No interaction	0	0	culture	0.586917		D	4	0.739	D 4	E. coli	WT	13	Mono-culture	No interaction	3	0	culture	0.696125		D	4	0.306	D 4	E. coli	WT	13	Mono-culture	No interaction	0	0.4	culture	0.262688
E	11	0.623	E 11	E. coli	WT	12	Mono-culture	No interaction	0	0	culture	0.577917		F	4	0.861	F 4	E. coli	WT	13	Mono-culture	No interaction	3	0	culture	0.818125		F	4	0.324	F 4	E. coli	WT	13	Mono-culture	No interaction	0	0.4	culture	0.280687
G	11	0.601	G 11	E. coli	WT	12	Mono-culture	No interaction	0	0	culture	0.555917		H	4	0.889	H 4	E. coli	WT	13	Mono-culture	No interaction	3	0	culture	0.846125		H	4	0.303	H 4	E. coli	WT	13	Mono-culture	No interaction	0	0.4	culture	0.259688
B	12	0.646	B 12	E. coli	WT	12	Mono-culture	No interaction	0	0	culture	0.600917		A	5	0.714	A 5	E. coli	WT	13	Mono-culture	No interaction	3	0	culture	0.671125		A	5	0.324	A 5	E. coli	WT	13	Mono-culture	No interaction	0	0.4	culture	0.280687
D	12	0.626	D 12	E. coli	WT	12	Mono-culture	No interaction	0	0	culture	0.580917		C	5	0.835	C 5	E. coli	WT	13	Mono-culture	No interaction	3	0	culture	0.792125		C	5	0.296	C 5	E. coli	WT	13	Mono-culture	No interaction	0	0.4	culture	0.252688
F	12	0.608	F 12	E. coli	WT	12	Mono-culture	No interaction	0	0	culture	0.562917		E	5	0.77	E 5	E. coli	WT	13	Mono-culture	No interaction	3	0	culture	0.727125		E	5	0.349	E 5	E. coli	WT	13	Mono-culture	No interaction	0	0.4	culture	0.305688
H	12	0.602	H 12	E. coli	WT	12	Mono-culture	No interaction	0	0	culture	0.556917		G	5	0.772	G 5	E. coli	WT	13	Mono-culture	No interaction	3	0	culture	0.729125		G	5	0.318	G 5	E. coli	WT	13	Mono-culture	No interaction	0	0.4	culture	0.274687
A	1	0.533	A 1	E. coli	M+I	12	co-culture	Obligate mutualism	0	0	culture	0.489563		B	6	0.802	B 6	E. coli	WT	13	Mono-culture	No interaction	3	0	culture	0.759125		B	6	0.31	B 6	E. coli	WT	13	Mono-culture	No interaction	0	0.4	culture	0.266688
C	1	0.543	C 1	E. coli	M+I	12	co-culture	Obligate mutualism	0	0	culture	0.499563		D	6	0.821	D 6	E. coli	WT	13	Mono-culture	No interaction	3	0	culture	0.778125		D	6	0.304	D 6	E. coli	WT	13	Mono-culture	No interaction	0	0.4	culture	0.260688
E	1	0.548	E 1	E. coli	M+I	12	co-culture	Obligate mutualism	0	0	culture	0.504563		F	6	0.796	F 6	E. coli	WT	13	Mono-culture	No interaction	3	0	culture	0.753125		F	6	0.324	F 6	E. coli	WT	13	Mono-culture	No interaction	0	0.4	culture	0.280687
G	1	0.556	G 1	E. coli	M+I	12	co-culture	Obligate mutualism	0	0	culture	0.512563		H	6	0.771	H 6	E. coli	WT	13	Mono-culture	No interaction	3	0	culture	0.728125		H	6	0.304	H 6	E. coli	WT	13	Mono-culture	No interaction	0	0.4	culture	0.260688
B	2	0.53	B 2	E. coli	M+I	12	co-culture	Obligate mutualism	0	0	culture	0.486563		A	7	0.826	A 7	E. coli	WT	13	Mono-culture	No interaction	3	0	culture	0.783125		A	7	0.308	A 7	E. coli	WT	13	Mono-culture	No interaction	0	0.4	culture	0.264688
D	2	0.531	D 2	E. coli	M+I	12	co-culture	Obligate mutualism	0	0	culture	0.487563		C	7	0.835	C 7	E. coli	WT	13	Mono-culture	No interaction	3	0	culture	0.792125		C	7	0.317	C 7	E. coli	WT	13	Mono-culture	No interaction	0	0.4	culture	0.273687
F	2	0.553	F 2	E. coli	M+I	12	co-culture	Obligate mutualism	0	0	culture	0.509563		E	7	0.772	E 7	E. coli	WT	13	Mono-culture	No interaction	3	0	culture	0.729125		E	7	0.316	E 7	E. coli	WT	13	Mono-culture	No interaction	0	0.4	culture	0.272688
H	2	0.566	H 2	E. coli	M+I	12	co-culture	Obligate mutualism	0	0	culture	0.522562		G	7	0.78	G 7	E. coli	WT	13	Mono-culture	No interaction	3	0	culture	0.737125		G	7	0.32	G 7	E. coli	WT	13	Mono-culture	No interaction	0	0.4	culture	0.276687
A	3	0.519	A 3	E. coli	M+I	12	co-culture	Obligate mutualism	0	0	culture	0.475562		B	8	0.768	B 8	E. coli	WT	13	Mono-culture	No interaction	3	0	culture	0.725125		B	8	0.298	B 8	E. coli	WT	13	Mono-culture	No interaction	0	0.4	culture	0.254688
C	3	0.54	C 3	E. coli	M+I	12	co-culture	Obligate mutualism	0	0	culture	0.496563		D	8	0.746	D 8	E. coli	WT	13	Mono-culture	No interaction	3	0	culture	0.703125		D	8	0.305	D 8	E. coli	WT	13	Mono-culture	No interaction	0	0.4	culture	0.261688
E	3	0.543	E 3	E. coli	M+I	12	co-culture	Obligate mutualism	0	0	culture	0.499563		F	8	0.803	F 8	E. coli	WT	13	Mono-culture	No interaction	3	0	culture	0.760125		F	8	0.31	F 8	E. coli	WT	13	Mono-culture	No interaction	0	0.4	culture	0.266688
G	3	0.565	G 3	E. coli	M+I	12	co-culture	Obligate mutualism	0	0	culture	0.521562		H	8	0.692	H 8	E. coli	WT	13	Mono-culture	No interaction	3	0	culture	0.649125		H	8	0.325	H 8	E. coli	WT	13	Mono-culture	No interaction	0	0.4	culture	0.281687
B	4	0.526	B 4	E. coli	M+I	12	co-culture	Obligate mutualism	0	0	culture	0.482563		A	9	0.714	A 9	E. coli	WT	13	Mono-culture	No interaction	3	0	culture	0.671125		A	9	0.307	A 9	E. coli	WT	13	Mono-culture	No interaction	0	0.4	culture	0.263688
D	4	0.544	D 4	E. coli	M+I	12	co-culture	Obligate mutualism	0	0	culture	0.500563		C	9	0.725	C 9	E. coli	WT	13	Mono-culture	No interaction	3	0	culture	0.682125		C	9	0.302	C 9	E. coli	WT	13	Mono-culture	No interaction	0	0.4	culture	0.258688
F	4	0.537	F 4	E. coli	M+I	12	co-culture	Obligate mutualism	0	0	culture	0.493563		E	9	0.822	E 9	E. coli	WT	13	Mono-culture	No interaction	3	0	culture	0.779125		E	9	0.316	E 9	E. coli	WT	13	Mono-culture	No interaction	0	0.4	culture	0.272688
H	4	0.551	H 4	E. coli	M+I	12	co-culture	Obligate mutualism	0	0	culture	0.507563		G	9	0.781	G 9	E. coli	WT	13	Mono-culture	No interaction	3	0	culture	0.738125		G	9	0.318	G 9	E. coli	WT	13	Mono-culture	No interaction	0	0.4	culture	0.274687
A	5	0.54	A 5	E. coli	M+I	12	co-culture	Obligate mutualism	0	0	culture	0.496563		B	10	0.826	B 10	E. coli	WT	13	Mono-culture	No interaction	3	0	culture	0.783125		B	10	0.294	B 10	E. coli	WT	13	Mono-culture	No interaction	0	0.4	culture	0.250688
C	5	0.543	C 5	E. coli	M+I	12	co-culture	Obligate mutualism	0	0	culture	0.499563		D	10	0.746	D 10	E. coli	WT	13	Mono-culture	No interaction	3	0	culture	0.703125		D	10	0.322	D 10	E. coli	WT	13	Mono-culture	No interaction	0	0.4	culture	0.278687
E	5	0.536	E 5	E. coli	M+I	12	co-culture	Obligate mutualism	0	0	culture	0.492563		F	10	0.765	F 10	E. coli	WT	13	Mono-culture	No interaction	3	0	culture	0.722125		F	10	0.313	F 10	E. coli	WT	13	Mono-culture	No interaction	0	0.4	culture	0.269688
G	5	0.545	G 5	E. coli	M+I	12	co-culture	Obligate mutualism	0	0	culture	0.501563		H	10	0.777	H 10	E. coli	WT	13	Mono-culture	No interaction	3	0	culture	0.734125		H	10	0.317	H 10	E. coli	WT	13	Mono-culture	No interaction	0	0.4	culture	0.273687
B	6	0.526	B 6	E. coli	M+I	12	co-culture	Obligate mutualism	0	0	culture	0.482563		A	11	0.849	A 11	E. coli	WT	13	Mono-culture	No interaction	3	0	culture	0.806125		A	11	0.316	A 11	E. coli	WT	13	Mono-culture	No interaction	0	0.4	culture	0.272688
D	6	0.54	D 6	E. coli	M+I	12	co-culture	Obligate mutualism	0	0	culture	0.496563		C	11	0.792	C 11	E. coli	WT	13	Mono-culture	No interaction	3	0	culture	0.749125		C	11	0.306	C 11	E. coli	WT	13	Mono-culture	No interaction	0	0.4	culture	0.262688
F	6	0.536	F 6	E. coli	M+I	12	co-culture	Obligate mutualism	0	0	culture	0.492563		E	11	0.76	E 11	E. coli	WT	13	Mono-culture	No interaction	3	0	culture	0.717125		E	11	0.351	E 11	E. coli	WT	13	Mono-culture	No interaction	0	0.4	culture	0.307688
H	6	0.576	H 6	E. coli	M+I	12	co-culture	Obligate mutualism	0	0	culture	0.532562		G	11	0.757	G 11	E. coli	WT	13	Mono-culture	No interaction	3	0	culture	0.714125		G	11	0.327	G 11	E. coli	WT	13	Mono-culture	No interaction	0	0.4	culture	0.283687
A	7	0.541	A 7	E. coli	M+I	12	co-culture	Obligate mutualism	0	0	culture	0.497563		B	12	0.781	B 12	E. coli	WT	13	Mono-culture	No interaction	3	0	culture	0.738125		B	12	0.322	B 12	E. coli	WT	13	Mono-culture	No interaction	0	0.4	culture	0.278687
C	7	0.535	C 7	E. coli	M+I	12	co-culture	Obligate mutualism	0	0	culture	0.491563		D	12	0.723	D 12	E. coli	WT	13	Mono-culture	No interaction	3	0	culture	0.680125		D	12	0.339	D 12	E. coli	WT	13	Mono-culture	No interaction	0	0.4	culture	0.295687
E	7	0.537	E 7	E. coli	M+I	12	co-culture	Obligate mutualism	0	0	culture	0.493563		F	12	0.836	F 12	E. coli	WT	13	Mono-culture	No interaction	3	0	culture	0.793125		F	12	0.331	F 12	E. coli	WT	13	Mono-culture	No interaction	0	0.4	culture	0.287687
G	7	0.52	G 7	E. coli	M+I	12	co-culture	Obligate mutualism	0	0	culture	0.476562		H	12	0.791	H 12	E. coli	WT	13	Mono-culture	No interaction	3	0	culture	0.748125		H	12	0.355	H 12	E. coli	WT	13	Mono-culture	No interaction	0	0.4	culture	0.311688
B	8	0.542	B 8	E. coli	M+I	12	co-culture	Obligate mutualism	0	0	culture	0.498563		A	1	0.042	A 1	E. coli	M+I	13	co-culture	Obligate mutualism	3	0	culture	-0.00125		A	1	0.059	A 1	E. coli	M+I	13	co-culture	Obligate mutualism	0	0.4	culture	0.0157917
D	8	0.542	D 8	E. coli	M+I	12	co-culture	Obligate mutualism	0	0	culture	0.498563		C	1	0.047	C 1	E. coli	M+I	13	co-culture	Obligate mutualism	3	0	culture	0.00375		C	1	0.052	C 1	E. coli	M+I	13	co-culture	Obligate mutualism	0	0.4	culture	0.00879167
F	8	0.529	F 8	E. coli	M+I	12	co-culture	Obligate mutualism	0	0	culture	0.485563		E	1	0.043	E 1	E. coli	M+I	13	co-culture	Obligate mutualism	3	0	culture	-0.00025		E	1	0.044	E 1	E. coli	M+I	13	co-culture	Obligate mutualism	0	0.4	culture	0.000791667
H	8	0.546	H 8	E. coli	M+I	12	co-culture	Obligate mutualism	0	0	culture	0.502563		G	1	0.045	G 1	E. coli	M+I	13	co-culture	Obligate mutualism	3	0	culture	0.00175		G	1	0.054	G 1	E. coli	M+I	13	co-culture	Obligate mutualism	0	0.4	culture	0.0107917
A	9	0.538	A 9	E. coli	M+I	12	co-culture	Obligate mutualism	0	0	culture	0.494563		B	2	0.252	B 2	E. coli	M+I	13	co-culture	Obligate mutualism	3	0	culture	0.20875		B	2	0.057	B 2	E. coli	M+I	13	co-culture	Obligate mutualism	0	0.4	culture	0.0137917
C	9	0.534	C 9	E. coli	M+I	12	co-culture	Obligate mutualism	0	0	culture	0.490563		D	2	0.043	D 2	E. coli	M+I	13	co-culture	Obligate mutualism	3	0	culture	-0.00025		D	2	0.043	D 2	E. coli	M+I	13	co-culture	Obligate mutualism	0	0.4	culture	-0.000208333
E	9	0.541	E 9	E. coli	M+I	12	co-culture	Obligate mutualism	0	0	culture	0.497563		F	2	0.249	F 2	E. coli	M+I	13	co-culture	Obligate mutualism	3	0	culture	0.20575		F	2	0.06	F 2	E. coli	M+I	13	co-culture	Obligate mutualism	0	0.4	culture	0.0167917
G	9	0.532	G 9	E. coli	M+I	12	co-culture	Obligate mutualism	0	0	culture	0.488563		H	2	0.041	H 2	E. coli	M+I	13	co-culture	Obligate mutualism	3	0	culture	-0.00225		H	2	0.052	H 2	E. coli	M+I	13	co-culture	Obligate mutualism	0	0.4	culture	0.00879167
B	10	0.547	B 10	E. coli	M+I	12	co-culture	Obligate mutualism	0	0	culture	0.503563		A	3	0.423	A 3	E. coli	M+I	13	co-culture	Obligate mutualism	3	0	culture	0.37975		A	3	0.054	A 3	E. coli	M+I	13	co-culture	Obligate mutualism	0	0.4	culture	0.0107917
D	10	0.531	D 10	E. coli	M+I	12	co-culture	Obligate mutualism	0	0	culture	0.487563		C	3	0.586	C 3	E. coli	M+I	13	co-culture	Obligate mutualism	3	0	culture	0.54275		C	3	0.048	C 3	E. coli	M+I	13	co-culture	Obligate mutualism	0	0.4	culture	0.00479167
F	10	0.531	F 10	E. coli	M+I	12	co-culture	Obligate mutualism	0	0	culture	0.487563		E	3	0.042	E 3	E. coli	M+I	13	co-culture	Obligate mutualism	3	0	culture	-0.00125		E	3	0.073	E 3	E. coli	M+I	13	co-culture	Obligate mutualism	0	0.4	culture	0.0297917
H	10	0.51	H 10	E. coli	M+I	12	co-culture	Obligate mutualism	0	0	culture	0.466562		G	3	0.611	G 3	E. coli	M+I	13	co-culture	Obligate mutualism	3	0	culture	0.56775		G	3	0.05	G 3	E. coli	M+I	13	co-culture	Obligate mutualism	0	0.4	culture	0.00679167
A	11	0.536	A 11	E. coli	M+I	12	co-culture	Obligate mutualism	0	0	culture	0.492563		B	4	0.249	B 4	E. coli	M+I	13	co-culture	Obligate mutualism	3	0	culture	0.20575		B	4	0.05	B 4	E. coli	M+I	13	co-culture	Obligate mutualism	0	0.4	culture	0.00679167
C	11	0.533	C 11	E. coli	M+I	12	co-culture	Obligate mutualism	0	0	culture	0.489563		D	4	0.233	D 4	E. coli	M+I	13	co-culture	Obligate mutualism	3	0	culture	0.18975		D	4	0.042	D 4	E. coli	M+I	13	co-culture	Obligate mutualism	0	0.4	culture	-0.00120833
E	11	0.533	E 11	E. coli	M+I	12	co-culture	Obligate mutualism	0	0	culture	0.489563		F	4	0.258	F 4	E. coli	M+I	13	co-culture	Obligate mutualism	3	0	culture	0.21475		F	4	0.048	F 4	E. coli	M+I	13	co-culture	Obligate mutualism	0	0.4	culture	0.00479167
G	11	0.524	G 11	E. coli	M+I	12	co-culture	Obligate mutualism	0	0	culture	0.480563		H	4	0.256	H 4	E. coli	M+I	13	co-culture	Obligate mutualism	3	0	culture	0.21275		H	4	0.041	H 4	E. coli	M+I	13	co-culture	Obligate mutualism	0	0.4	culture	-0.00220833
B	12	0.533	B 12	E. coli	M+I	12	co-culture	Obligate mutualism	0	0	culture	0.489563		A	5	0.041	A 5	E. coli	M+I	13	co-culture	Obligate mutualism	3	0	culture	-0.00225		A	5	0.058	A 5	E. coli	M+I	13	co-culture	Obligate mutualism	0	0.4	culture	0.0147917
D	12	0.551	D 12	E. coli	M+I	12	co-culture	Obligate mutualism	0	0	culture	0.507563		C	5	0.244	C 5	E. coli	M+I	13	co-culture	Obligate mutualism	3	0	culture	0.20075		C	5	0.053	C 5	E. coli	M+I	13	co-culture	Obligate mutualism	0	0.4	culture	0.00979167
F	12	0.531	F 12	E. coli	M+I	12	co-culture	Obligate mutualism	0	0	culture	0.487563		E	5	0.043	E 5	E. coli	M+I	13	co-culture	Obligate mutualism	3	0	culture	-0.00025		E	5	0.057	E 5	E. coli	M+I	13	co-culture	Obligate mutualism	0	0.4	culture	0.0137917
H	12	0.527	H 12	E. coli	M+I	12	co-culture	Obligate mutualism	0	0	culture	0.483563		G	5	0.218	G 5	E. coli	M+I	13	co-culture	Obligate mutualism	3	0	culture	0.17475		G	5	0.055	G 5	E. coli	M+I	13	co-culture	Obligate mutualism	0	0.4	culture	0.0117917
A	1	0.6	A 1	E. coli	WT	13	Mono-culture	No interaction	0	0	culture	0.556854		B	6	0.069	B 6	E. coli	M+I	13	co-culture	Obligate mutualism	3	0	culture	0.02575		B	6	0.051	B 6	E. coli	M+I	13	co-culture	Obligate mutualism	0	0.4	culture	0.00779167
C	1	0.569	C 1	E. coli	WT	13	Mono-culture	No interaction	0	0	culture	0.525854		D	6	0.659	D 6	E. coli	M+I	13	co-culture	Obligate mutualism	3	0	culture	0.61575		D	6	0.052	D 6	E. coli	M+I	13	co-culture	Obligate mutualism	0	0.4	culture	0.00879167
E	1	0.59	E 1	E. coli	WT	13	Mono-culture	No interaction	0	0	culture	0.546854		F	6	0.449	F 6	E. coli	M+I	13	co-culture	Obligate mutualism	3	0	culture	0.40575		F	6	0.061	F 6	E. coli	M+I	13	co-culture	Obligate mutualism	0	0.4	culture	0.0177917
G	1	0.589	G 1	E. coli	WT	13	Mono-culture	No interaction	0	0	culture	0.545854		H	6	0.232	H 6	E. coli	M+I	13	co-culture	Obligate mutualism	3	0	culture	0.18875		H	6	0.045	H 6	E. coli	M+I	13	co-culture	Obligate mutualism	0	0.4	culture	0.00179167
B	2	0.587	B 2	E. coli	WT	13	Mono-culture	No interaction	0	0	culture	0.543854		A	7	0.269	A 7	E. coli	M+I	13	co-culture	Obligate mutualism	3	0	culture	0.22575		A	7	0.06	A 7	E. coli	M+I	13	co-culture	Obligate mutualism	0	0.4	culture	0.0167917
D	2	0.586	D 2	E. coli	WT	13	Mono-culture	No interaction	0	0	culture	0.542854		C	7	0.044	C 7	E. coli	M+I	13	co-culture	Obligate mutualism	3	0	culture	0.00075		C	7	0.048	C 7	E. coli	M+I	13	co-culture	Obligate mutualism	0	0.4	culture	0.00479167
F	2	0.61	F 2	E. coli	WT	13	Mono-culture	No interaction	0	0	culture	0.566854		E	7	0.283	E 7	E. coli	M+I	13	co-culture	Obligate mutualism	3	0	culture	0.23975		E	7	0.058	E 7	E. coli	M+I	13	co-culture	Obligate mutualism	0	0.4	culture	0.0147917
H	2	0.605	H 2	E. coli	WT	13	Mono-culture	No interaction	0	0	culture	0.561854		G	7	0.042	G 7	E. coli	M+I	13	co-culture	Obligate mutualism	3	0	culture	-0.00125		G	7	0.053	G 7	E. coli	M+I	13	co-culture	Obligate mutualism	0	0.4	culture	0.00979167
A	3	0.606	A 3	E. coli	WT	13	Mono-culture	No interaction	0	0	culture	0.562854		B	8	0.278	B 8	E. coli	M+I	13	co-culture	Obligate mutualism	3	0	culture	0.23475		B	8	0.058	B 8	E. coli	M+I	13	co-culture	Obligate mutualism	0	0.4	culture	0.0147917
C	3	0.585	C 3	E. coli	WT	13	Mono-culture	No interaction	0	0	culture	0.541854		D	8	0.238	D 8	E. coli	M+I	13	co-culture	Obligate mutualism	3	0	culture	0.19475		D	8	0.044	D 8	E. coli	M+I	13	co-culture	Obligate mutualism	0	0.4	culture	0.000791667
E	3	0.592	E 3	E. coli	WT	13	Mono-culture	No interaction	0	0	culture	0.548854		F	8	0.354	F 8	E. coli	M+I	13	co-culture	Obligate mutualism	3	0	culture	0.31075		F	8	0.058	F 8	E. coli	M+I	13	co-culture	Obligate mutualism	0	0.4	culture	0.0147917
G	3	0.62	G 3	E. coli	WT	13	Mono-culture	No interaction	0	0	culture	0.576854		H	8	0.624	H 8	E. coli	M+I	13	co-culture	Obligate mutualism	3	0	culture	0.58075		H	8	0.042	H 8	E. coli	M+I	13	co-culture	Obligate mutualism	0	0.4	culture	-0.00120833
B	4	0.634	B 4	E. coli	WT	13	Mono-culture	No interaction	0	0	culture	0.590854		A	9	0.046	A 9	E. coli	M+I	13	co-culture	Obligate mutualism	3	0	culture	0.00275		A	9	0.041	A 9	E. coli	M+I	13	co-culture	Obligate mutualism	0	0.4	culture	-0.00220833
D	4	0.596	D 4	E. coli	WT	13	Mono-culture	No interaction	0	0	culture	0.552854		C	9	0.273	C 9	E. coli	M+I	13	co-culture	Obligate mutualism	3	0	culture	0.22975		C	9	0.048	C 9	E. coli	M+I	13	co-culture	Obligate mutualism	0	0.4	culture	0.00479167
F	4	0.619	F 4	E. coli	WT	13	Mono-culture	No interaction	0	0	culture	0.575854		E	9	0.043	E 9	E. coli	M+I	13	co-culture	Obligate mutualism	3	0	culture	-0.00025		E	9	0.059	E 9	E. coli	M+I	13	co-culture	Obligate mutualism	0	0.4	culture	0.0157917
H	4	0.624	H 4	E. coli	WT	13	Mono-culture	No interaction	0	0	culture	0.580854		G	9	0.043	G 9	E. coli	M+I	13	co-culture	Obligate mutualism	3	0	culture	-0.00025		G	9	0.051	G 9	E. coli	M+I	13	co-culture	Obligate mutualism	0	0.4	culture	0.00779167
A	5	0.617	A 5	E. coli	WT	13	Mono-culture	No interaction	0	0	culture	0.573854		B	10	0.043	B 10	E. coli	M+I	13	co-culture	Obligate mutualism	3	0	culture	-0.00025		B	10	0.057	B 10	E. coli	M+I	13	co-culture	Obligate mutualism	0	0.4	culture	0.0137917
C	5	0.596	C 5	E. coli	WT	13	Mono-culture	No interaction	0	0	culture	0.552854		D	10	0.043	D 10	E. coli	M+I	13	co-culture	Obligate mutualism	3	0	culture	-0.00025		D	10	0.062	D 10	E. coli	M+I	13	co-culture	Obligate mutualism	0	0.4	culture	0.0187917
E	5	0.6	E 5	E. coli	WT	13	Mono-culture	No interaction	0	0	culture	0.556854		F	10	0.364	F 10	E. coli	M+I	13	co-culture	Obligate mutualism	3	0	culture	0.32075		F	10	0.059	F 10	E. coli	M+I	13	co-culture	Obligate mutualism	0	0.4	culture	0.0157917
G	5	0.617	G 5	E. coli	WT	13	Mono-culture	No interaction	0	0	culture	0.573854		H	10	0.261	H 10	E. coli	M+I	13	co-culture	Obligate mutualism	3	0	culture	0.21775		H	10	0.05	H 10	E. coli	M+I	13	co-culture	Obligate mutualism	0	0.4	culture	0.00679167
B	6	0.609	B 6	E. coli	WT	13	Mono-culture	No interaction	0	0	culture	0.565854		A	11	0.263	A 11	E. coli	M+I	13	co-culture	Obligate mutualism	3	0	culture	0.21975		A	11	0.061	A 11	E. coli	M+I	13	co-culture	Obligate mutualism	0	0.4	culture	0.0177917
D	6	0.59	D 6	E. coli	WT	13	Mono-culture	No interaction	0	0	culture	0.546854		C	11	0.043	C 11	E. coli	M+I	13	co-culture	Obligate mutualism	3	0	culture	-0.00025		C	11	0.058	C 11	E. coli	M+I	13	co-culture	Obligate mutualism	0	0.4	culture	0.0147917
F	6	0.619	F 6	E. coli	WT	13	Mono-culture	No interaction	0	0	culture	0.575854		E	11	0.441	E 11	E. coli	M+I	13	co-culture	Obligate mutualism	3	0	culture	0.39775		E	11	0.095	E 11	E. coli	M+I	13	co-culture	Obligate mutualism	0	0.4	culture	0.0517917
H	6	0.623	H 6	E. coli	WT	13	Mono-culture	No interaction	0	0	culture	0.579854		G	11	0.243	G 11	E. coli	M+I	13	co-culture	Obligate mutualism	3	0	culture	0.19975		G	11	0.062	G 11	E. coli	M+I	13	co-culture	Obligate mutualism	0	0.4	culture	0.0187917
A	7	0.61	A 7	E. coli	WT	13	Mono-culture	No interaction	0	0	culture	0.566854		B	12	0.042	B 12	E. coli	M+I	13	co-culture	Obligate mutualism	3	0	culture	-0.00125		B	12	0.058	B 12	E. coli	M+I	13	co-culture	Obligate mutualism	0	0.4	culture	0.0147917
C	7	0.592	C 7	E. coli	WT	13	Mono-culture	No interaction	0	0	culture	0.548854		D	12	0.042	D 12	E. coli	M+I	13	co-culture	Obligate mutualism	3	0	culture	-0.00125		D	12	0.052	D 12	E. coli	M+I	13	co-culture	Obligate mutualism	0	0.4	culture	0.00879167
E	7	0.606	E 7	E. coli	WT	13	Mono-culture	No interaction	0	0	culture	0.562854		F	12	0.044	F 12	E. coli	M+I	13	co-culture	Obligate mutualism	3	0	culture	0.00075		F	12	0.051	F 12	E. coli	M+I	13	co-culture	Obligate mutualism	0	0.4	culture	0.00779167
G	7	0.62	G 7	E. coli	WT	13	Mono-culture	No interaction	0	0	culture	0.576854		H	12	0.042	H 12	E. coli	M+I	13	co-culture	Obligate mutualism	3	0	culture	-0.00125		H	12	0.061	H 12	E. coli	M+I	13	co-culture	Obligate mutualism	0	0.4	culture	0.0177917
B	8	0.588	B 8	E. coli	WT	13	Mono-culture	No interaction	0	0	culture	0.544854		A	1	0.6	A 1	E. coli	WT	14	Mono-culture	No interaction	3	0	culture	0.557417		A	1	0.335	A 1	E. coli	WT	14	Mono-culture	No interaction	0	0.4	culture	0.292896
D	8	0.589	D 8	E. coli	WT	13	Mono-culture	No interaction	0	0	culture	0.545854		C	1	0.959	C 1	E. coli	WT	14	Mono-culture	No interaction	3	0	culture	0.916417		C	1	0.343	C 1	E. coli	WT	14	Mono-culture	No interaction	0	0.4	culture	0.300896
F	8	0.612	F 8	E. coli	WT	13	Mono-culture	No interaction	0	0	culture	0.568854		E	1	0.892	E 1	E. coli	WT	14	Mono-culture	No interaction	3	0	culture	0.849417		E	1	0.35	E 1	E. coli	WT	14	Mono-culture	No interaction	0	0.4	culture	0.307896
H	8	0.607	H 8	E. coli	WT	13	Mono-culture	No interaction	0	0	culture	0.563854		G	1	0.839	G 1	E. coli	WT	14	Mono-culture	No interaction	3	0	culture	0.796417		G	1	0.374	G 1	E. coli	WT	14	Mono-culture	No interaction	0	0.4	culture	0.331896
A	9	0.61	A 9	E. coli	WT	13	Mono-culture	No interaction	0	0	culture	0.566854		B	2	0.684	B 2	E. coli	WT	14	Mono-culture	No interaction	3	0	culture	0.641417		B	2	0.346	B 2	E. coli	WT	14	Mono-culture	No interaction	0	0.4	culture	0.303896
C	9	0.596	C 9	E. coli	WT	13	Mono-culture	No interaction	0	0	culture	0.552854		D	2	0.704	D 2	E. coli	WT	14	Mono-culture	No interaction	3	0	culture	0.661417		D	2	0.318	D 2	E. coli	WT	14	Mono-culture	No interaction	0	0.4	culture	0.275896
E	9	0.62	E 9	E. coli	WT	13	Mono-culture	No interaction	0	0	culture	0.576854		F	2	0.654	F 2	E. coli	WT	14	Mono-culture	No interaction	3	0	culture	0.611417		F	2	0.387	F 2	E. coli	WT	14	Mono-culture	No interaction	0	0.4	culture	0.344896
G	9	0.602	G 9	E. coli	WT	13	Mono-culture	No interaction	0	0	culture	0.558854		H	2	0.806	H 2	E. coli	WT	14	Mono-culture	No interaction	3	0	culture	0.763417		H	2	0.347	H 2	E. coli	WT	14	Mono-culture	No interaction	0	0.4	culture	0.304896
B	10	0.604	B 10	E. coli	WT	13	Mono-culture	No interaction	0	0	culture	0.560854		A	3	0.65	A 3	E. coli	WT	14	Mono-culture	No interaction	3	0	culture	0.607417		A	3	0.361	A 3	E. coli	WT	14	Mono-culture	No interaction	0	0.4	culture	0.318896
D	10	0.596	D 10	E. coli	WT	13	Mono-culture	No interaction	0	0	culture	0.552854		C	3	0.77	C 3	E. coli	WT	14	Mono-culture	No interaction	3	0	culture	0.727417		C	3	0.309	C 3	E. coli	WT	14	Mono-culture	No interaction	0	0.4	culture	0.266896
F	10	0.613	F 10	E. coli	WT	13	Mono-culture	No interaction	0	0	culture	0.569854		E	3	0.654	E 3	E. coli	WT	14	Mono-culture	No interaction	3	0	culture	0.611417		E	3	0.346	E 3	E. coli	WT	14	Mono-culture	No interaction	0	0.4	culture	0.303896
H	10	0.613	H 10	E. coli	WT	13	Mono-culture	No interaction	0	0	culture	0.569854		G	3	0.848	G 3	E. coli	WT	14	Mono-culture	No interaction	3	0	culture	0.805417		G	3	0.29	G 3	E. coli	WT	14	Mono-culture	No interaction	0	0.4	culture	0.247896
A	11	0.6	A 11	E. coli	WT	13	Mono-culture	No interaction	0	0	culture	0.556854		B	4	0.699	B 4	E. coli	WT	14	Mono-culture	No interaction	3	0	culture	0.656417		B	4	0.303	B 4	E. coli	WT	14	Mono-culture	No interaction	0	0.4	culture	0.260896
C	11	0.61	C 11	E. coli	WT	13	Mono-culture	No interaction	0	0	culture	0.566854		D	4	0.747	D 4	E. coli	WT	14	Mono-culture	No interaction	3	0	culture	0.704417		D	4	0.3	D 4	E. coli	WT	14	Mono-culture	No interaction	0	0.4	culture	0.257896
E	11	0.594	E 11	E. coli	WT	13	Mono-culture	No interaction	0	0	culture	0.550854		F	4	0.695	F 4	E. coli	WT	14	Mono-culture	No interaction	3	0	culture	0.652417		F	4	0.345	F 4	E. coli	WT	14	Mono-culture	No interaction	0	0.4	culture	0.302896
G	11	0.592	G 11	E. coli	WT	13	Mono-culture	No interaction	0	0	culture	0.548854		H	4	0.699	H 4	E. coli	WT	14	Mono-culture	No interaction	3	0	culture	0.656417		H	4	0.352	H 4	E. coli	WT	14	Mono-culture	No interaction	0	0.4	culture	0.309896
B	12	0.595	B 12	E. coli	WT	13	Mono-culture	No interaction	0	0	culture	0.551854		A	5	0.876	A 5	E. coli	WT	14	Mono-culture	No interaction	3	0	culture	0.833417		A	5	0.315	A 5	E. coli	WT	14	Mono-culture	No interaction	0	0.4	culture	0.272896
D	12	0.584	D 12	E. coli	WT	13	Mono-culture	No interaction	0	0	culture	0.540854		C	5	0.676	C 5	E. coli	WT	14	Mono-culture	No interaction	3	0	culture	0.633417		C	5	0.294	C 5	E. coli	WT	14	Mono-culture	No interaction	0	0.4	culture	0.251896
F	12	0.597	F 12	E. coli	WT	13	Mono-culture	No interaction	0	0	culture	0.553854		E	5	0.793	E 5	E. coli	WT	14	Mono-culture	No interaction	3	0	culture	0.750417		E	5	0.318	E 5	E. coli	WT	14	Mono-culture	No interaction	0	0.4	culture	0.275896
H	12	0.61	H 12	E. coli	WT	13	Mono-culture	No interaction	0	0	culture	0.566854		G	5	0.628	G 5	E. coli	WT	14	Mono-culture	No interaction	3	0	culture	0.585417		G	5	0.371	G 5	E. coli	WT	14	Mono-culture	No interaction	0	0.4	culture	0.328896
A	1	0.554	A 1	E. coli	M+I	13	co-culture	Obligate mutualism	0	0	culture	0.510688		B	6	0.815	B 6	E. coli	WT	14	Mono-culture	No interaction	3	0	culture	0.772417		B	6	0.318	B 6	E. coli	WT	14	Mono-culture	No interaction	0	0.4	culture	0.275896
C	1	0.559	C 1	E. coli	M+I	13	co-culture	Obligate mutualism	0	0	culture	0.515688		D	6	0.67	D 6	E. coli	WT	14	Mono-culture	No interaction	3	0	culture	0.627417		D	6	0.332	D 6	E. coli	WT	14	Mono-culture	No interaction	0	0.4	culture	0.289896
E	1	0.555	E 1	E. coli	M+I	13	co-culture	Obligate mutualism	0	0	culture	0.511688		F	6	0.722	F 6	E. coli	WT	14	Mono-culture	No interaction	3	0	culture	0.679417		F	6	0.329	F 6	E. coli	WT	14	Mono-culture	No interaction	0	0.4	culture	0.286896
G	1	0.541	G 1	E. coli	M+I	13	co-culture	Obligate mutualism	0	0	culture	0.497688		H	6	1.064	H 6	E. coli	WT	14	Mono-culture	No interaction	3	0	culture	1.02142		H	6	0.353	H 6	E. coli	WT	14	Mono-culture	No interaction	0	0.4	culture	0.310896
B	2	0.544	B 2	E. coli	M+I	13	co-culture	Obligate mutualism	0	0	culture	0.500688		A	7	0.634	A 7	E. coli	WT	14	Mono-culture	No interaction	3	0	culture	0.591417		A	7	0.313	A 7	E. coli	WT	14	Mono-culture	No interaction	0	0.4	culture	0.270896
D	2	0.557	D 2	E. coli	M+I	13	co-culture	Obligate mutualism	0	0	culture	0.513688		C	7	0.716	C 7	E. coli	WT	14	Mono-culture	No interaction	3	0	culture	0.673417		C	7	0.326	C 7	E. coli	WT	14	Mono-culture	No interaction	0	0.4	culture	0.283896
F	2	0.572	F 2	E. coli	M+I	13	co-culture	Obligate mutualism	0	0	culture	0.528687		E	7	0.599	E 7	E. coli	WT	14	Mono-culture	No interaction	3	0	culture	0.556417		E	7	0.34	E 7	E. coli	WT	14	Mono-culture	No interaction	0	0.4	culture	0.297896
H	2	0.549	H 2	E. coli	M+I	13	co-culture	Obligate mutualism	0	0	culture	0.505688		G	7	0.652	G 7	E. coli	WT	14	Mono-culture	No interaction	3	0	culture	0.609417		G	7	0.377	G 7	E. coli	WT	14	Mono-culture	No interaction	0	0.4	culture	0.334896
A	3	0.551	A 3	E. coli	M+I	13	co-culture	Obligate mutualism	0	0	culture	0.507688		B	8	0.738	B 8	E. coli	WT	14	Mono-culture	No interaction	3	0	culture	0.695417		B	8	0.304	B 8	E. coli	WT	14	Mono-culture	No interaction	0	0.4	culture	0.261896
C	3	0.56	C 3	E. coli	M+I	13	co-culture	Obligate mutualism	0	0	culture	0.516688		D	8	0.596	D 8	E. coli	WT	14	Mono-culture	No interaction	3	0	culture	0.553417		D	8	0.318	D 8	E. coli	WT	14	Mono-culture	No interaction	0	0.4	culture	0.275896
E	3	0.561	E 3	E. coli	M+I	13	co-culture	Obligate mutualism	0	0	culture	0.517688		F	8	0.597	F 8	E. coli	WT	14	Mono-culture	No interaction	3	0	culture	0.554417		F	8	0.346	F 8	E. coli	WT	14	Mono-culture	No interaction	0	0.4	culture	0.303896
G	3	0.557	G 3	E. coli	M+I	13	co-culture	Obligate mutualism	0	0	culture	0.513688		H	8	0.731	H 8	E. coli	WT	14	Mono-culture	No interaction	3	0	culture	0.688417		H	8	0.355	H 8	E. coli	WT	14	Mono-culture	No interaction	0	0.4	culture	0.312896
B	4	0.551	B 4	E. coli	M+I	13	co-culture	Obligate mutualism	0	0	culture	0.507688		A	9	0.872	A 9	E. coli	WT	14	Mono-culture	No interaction	3	0	culture	0.829417		A	9	0.317	A 9	E. coli	WT	14	Mono-culture	No interaction	0	0.4	culture	0.274896
D	4	0.563	D 4	E. coli	M+I	13	co-culture	Obligate mutualism	0	0	culture	0.519687		C	9	0.643	C 9	E. coli	WT	14	Mono-culture	No interaction	3	0	culture	0.600417		C	9	0.306	C 9	E. coli	WT	14	Mono-culture	No interaction	0	0.4	culture	0.263896
F	4	0.56	F 4	E. coli	M+I	13	co-culture	Obligate mutualism	0	0	culture	0.516688		E	9	0.555	E 9	E. coli	WT	14	Mono-culture	No interaction	3	0	culture	0.512417		E	9	0.295	E 9	E. coli	WT	14	Mono-culture	No interaction	0	0.4	culture	0.252896
H	4	0.556	H 4	E. coli	M+I	13	co-culture	Obligate mutualism	0	0	culture	0.512688		G	9	0.682	G 9	E. coli	WT	14	Mono-culture	No interaction	3	0	culture	0.639417		G	9	0.327	G 9	E. coli	WT	14	Mono-culture	No interaction	0	0.4	culture	0.284896
A	5	0.557	A 5	E. coli	M+I	13	co-culture	Obligate mutualism	0	0	culture	0.513688		B	10	0.747	B 10	E. coli	WT	14	Mono-culture	No interaction	3	0	culture	0.704417		B	10	0.313	B 10	E. coli	WT	14	Mono-culture	No interaction	0	0.4	culture	0.270896
C	5	0.556	C 5	E. coli	M+I	13	co-culture	Obligate mutualism	0	0	culture	0.512688		D	10	0.653	D 10	E. coli	WT	14	Mono-culture	No interaction	3	0	culture	0.610417		D	10	0.316	D 10	E. coli	WT	14	Mono-culture	No interaction	0	0.4	culture	0.273896
E	5	0.563	E 5	E. coli	M+I	13	co-culture	Obligate mutualism	0	0	culture	0.519687		F	10	0.603	F 10	E. coli	WT	14	Mono-culture	No interaction	3	0	culture	0.560417		F	10	0.301	F 10	E. coli	WT	14	Mono-culture	No interaction	0	0.4	culture	0.258896
G	5	0.554	G 5	E. coli	M+I	13	co-culture	Obligate mutualism	0	0	culture	0.510688		H	10	0.709	H 10	E. coli	WT	14	Mono-culture	No interaction	3	0	culture	0.666417		H	10	0.354	H 10	E. coli	WT	14	Mono-culture	No interaction	0	0.4	culture	0.311896
B	6	0.557	B 6	E. coli	M+I	13	co-culture	Obligate mutualism	0	0	culture	0.513688		A	11	0.897	A 11	E. coli	WT	14	Mono-culture	No interaction	3	0	culture	0.854417		A	11	0.312	A 11	E. coli	WT	14	Mono-culture	No interaction	0	0.4	culture	0.269896
D	6	0.558	D 6	E. coli	M+I	13	co-culture	Obligate mutualism	0	0	culture	0.514688		C	11	0.705	C 11	E. coli	WT	14	Mono-culture	No interaction	3	0	culture	0.662417		C	11	0.309	C 11	E. coli	WT	14	Mono-culture	No interaction	0	0.4	culture	0.266896
F	6	0.57	F 6	E. coli	M+I	13	co-culture	Obligate mutualism	0	0	culture	0.526687		E	11	0.556	E 11	E. coli	WT	14	Mono-culture	No interaction	3	0	culture	0.513417		E	11	0.323	E 11	E. coli	WT	14	Mono-culture	No interaction	0	0.4	culture	0.280896
H	6	0.563	H 6	E. coli	M+I	13	co-culture	Obligate mutualism	0	0	culture	0.519687		G	11	0.852	G 11	E. coli	WT	14	Mono-culture	No interaction	3	0	culture	0.809417		G	11	0.333	G 11	E. coli	WT	14	Mono-culture	No interaction	0	0.4	culture	0.290896
A	7	0.554	A 7	E. coli	M+I	13	co-culture	Obligate mutualism	0	0	culture	0.510688		B	12	0.789	B 12	E. coli	WT	14	Mono-culture	No interaction	3	0	culture	0.746417		B	12	0.304	B 12	E. coli	WT	14	Mono-culture	No interaction	0	0.4	culture	0.261896
C	7	0.565	C 7	E. coli	M+I	13	co-culture	Obligate mutualism	0	0	culture	0.521687		D	12	0.779	D 12	E. coli	WT	14	Mono-culture	No interaction	3	0	culture	0.736417		D	12	0.318	D 12	E. coli	WT	14	Mono-culture	No interaction	0	0.4	culture	0.275896
E	7	0.558	E 7	E. coli	M+I	13	co-culture	Obligate mutualism	0	0	culture	0.514688		F	12	0.767	F 12	E. coli	WT	14	Mono-culture	No interaction	3	0	culture	0.724417		F	12	0.326	F 12	E. coli	WT	14	Mono-culture	No interaction	0	0.4	culture	0.283896
G	7	0.571	G 7	E. coli	M+I	13	co-culture	Obligate mutualism	0	0	culture	0.527687		H	12	0.657	H 12	E. coli	WT	14	Mono-culture	No interaction	3	0	culture	0.614417		H	12	0.326	H 12	E. coli	WT	14	Mono-culture	No interaction	0	0.4	culture	0.283896
B	8	0.555	B 8	E. coli	M+I	13	co-culture	Obligate mutualism	0	0	culture	0.511688		A	1	0.045	A 1	E. coli	M+I	14	co-culture	Obligate mutualism	3	0	culture	0.0025625		A	1	0.063	A 1	E. coli	M+I	14	co-culture	Obligate mutualism	0	0.4	culture	0.021125
D	8	0.552	D 8	E. coli	M+I	13	co-culture	Obligate mutualism	0	0	culture	0.508688		C	1	0.069	C 1	E. coli	M+I	14	co-culture	Obligate mutualism	3	0	culture	0.0265625		C	1	0.06	C 1	E. coli	M+I	14	co-culture	Obligate mutualism	0	0.4	culture	0.018125
F	8	0.568	F 8	E. coli	M+I	13	co-culture	Obligate mutualism	0	0	culture	0.524687		E	1	0.043	E 1	E. coli	M+I	14	co-culture	Obligate mutualism	3	0	culture	0.0005625		E	1	0.044	E 1	E. coli	M+I	14	co-culture	Obligate mutualism	0	0.4	culture	0.002125
H	8	0.57	H 8	E. coli	M+I	13	co-culture	Obligate mutualism	0	0	culture	0.526687		G	1	0.048	G 1	E. coli	M+I	14	co-culture	Obligate mutualism	3	0	culture	0.0055625		G	1	0.062	G 1	E. coli	M+I	14	co-culture	Obligate mutualism	0	0.4	culture	0.020125
A	9	0.538	A 9	E. coli	M+I	13	co-culture	Obligate mutualism	0	0	culture	0.494688		B	2	0.092	B 2	E. coli	M+I	14	co-culture	Obligate mutualism	3	0	culture	0.0495625		B	2	0.067	B 2	E. coli	M+I	14	co-culture	Obligate mutualism	0	0.4	culture	0.025125
C	9	0.543	C 9	E. coli	M+I	13	co-culture	Obligate mutualism	0	0	culture	0.499688		D	2	0.043	D 2	E. coli	M+I	14	co-culture	Obligate mutualism	3	0	culture	0.0005625		D	2	0.043	D 2	E. coli	M+I	14	co-culture	Obligate mutualism	0	0.4	culture	0.001125
E	9	0.543	E 9	E. coli	M+I	13	co-culture	Obligate mutualism	0	0	culture	0.499688		F	2	0.084	F 2	E. coli	M+I	14	co-culture	Obligate mutualism	3	0	culture	0.0415625		F	2	0.067	F 2	E. coli	M+I	14	co-culture	Obligate mutualism	0	0.4	culture	0.025125
G	9	0.549	G 9	E. coli	M+I	13	co-culture	Obligate mutualism	0	0	culture	0.505688		H	2	0.042	H 2	E. coli	M+I	14	co-culture	Obligate mutualism	3	0	culture	-0.0004375		H	2	0.064	H 2	E. coli	M+I	14	co-culture	Obligate mutualism	0	0.4	culture	0.022125
B	10	0.549	B 10	E. coli	M+I	13	co-culture	Obligate mutualism	0	0	culture	0.505688		A	3	0.241	A 3	E. coli	M+I	14	co-culture	Obligate mutualism	3	0	culture	0.198563		A	3	0.058	A 3	E. coli	M+I	14	co-culture	Obligate mutualism	0	0.4	culture	0.016125
D	10	0.57	D 10	E. coli	M+I	13	co-culture	Obligate mutualism	0	0	culture	0.526687		C	3	0.314	C 3	E. coli	M+I	14	co-culture	Obligate mutualism	3	0	culture	0.271562		C	3	0.056	C 3	E. coli	M+I	14	co-culture	Obligate mutualism	0	0.4	culture	0.014125
F	10	0.553	F 10	E. coli	M+I	13	co-culture	Obligate mutualism	0	0	culture	0.509688		E	3	0.043	E 3	E. coli	M+I	14	co-culture	Obligate mutualism	3	0	culture	0.0005625		E	3	0.083	E 3	E. coli	M+I	14	co-culture	Obligate mutualism	0	0.4	culture	0.041125
H	10	0.543	H 10	E. coli	M+I	13	co-culture	Obligate mutualism	0	0	culture	0.499688		G	3	0.316	G 3	E. coli	M+I	14	co-culture	Obligate mutualism	3	0	culture	0.273562		G	3	0.062	G 3	E. coli	M+I	14	co-culture	Obligate mutualism	0	0.4	culture	0.020125
A	11	0.535	A 11	E. coli	M+I	13	co-culture	Obligate mutualism	0	0	culture	0.491688		B	4	0.104	B 4	E. coli	M+I	14	co-culture	Obligate mutualism	3	0	culture	0.0615625		B	4	0.057	B 4	E. coli	M+I	14	co-culture	Obligate mutualism	0	0.4	culture	0.015125
C	11	0.563	C 11	E. coli	M+I	13	co-culture	Obligate mutualism	0	0	culture	0.519687		D	4	0.144	D 4	E. coli	M+I	14	co-culture	Obligate mutualism	3	0	culture	0.101562		D	4	0.044	D 4	E. coli	M+I	14	co-culture	Obligate mutualism	0	0.4	culture	0.002125
E	11	0.556	E 11	E. coli	M+I	13	co-culture	Obligate mutualism	0	0	culture	0.512688		F	4	0.095	F 4	E. coli	M+I	14	co-culture	Obligate mutualism	3	0	culture	0.0525625		F	4	0.055	F 4	E. coli	M+I	14	co-culture	Obligate mutualism	0	0.4	culture	0.013125
G	11	0.532	G 11	E. coli	M+I	13	co-culture	Obligate mutualism	0	0	culture	0.488688		H	4	0.1	H 4	E. coli	M+I	14	co-culture	Obligate mutualism	3	0	culture	0.0575625		H	4	0.044	H 4	E. coli	M+I	14	co-culture	Obligate mutualism	0	0.4	culture	0.002125
B	12	0.534	B 12	E. coli	M+I	13	co-culture	Obligate mutualism	0	0	culture	0.490688		A	5	0.041	A 5	E. coli	M+I	14	co-culture	Obligate mutualism	3	0	culture	-0.0014375		A	5	0.067	A 5	E. coli	M+I	14	co-culture	Obligate mutualism	0	0.4	culture	0.025125
D	12	0.577	D 12	E. coli	M+I	13	co-culture	Obligate mutualism	0	0	culture	0.533687		C	5	0.088	C 5	E. coli	M+I	14	co-culture	Obligate mutualism	3	0	culture	0.0455625		C	5	0.06	C 5	E. coli	M+I	14	co-culture	Obligate mutualism	0	0.4	culture	0.018125
F	12	0.557	F 12	E. coli	M+I	13	co-culture	Obligate mutualism	0	0	culture	0.513688		E	5	0.043	E 5	E. coli	M+I	14	co-culture	Obligate mutualism	3	0	culture	0.0005625		E	5	0.062	E 5	E. coli	M+I	14	co-culture	Obligate mutualism	0	0.4	culture	0.020125
H	12	0.542	H 12	E. coli	M+I	13	co-culture	Obligate mutualism	0	0	culture	0.498688		G	5	0.114	G 5	E. coli	M+I	14	co-culture	Obligate mutualism	3	0	culture	0.0715625		G	5	0.061	G 5	E. coli	M+I	14	co-culture	Obligate mutualism	0	0.4	culture	0.019125
A	1	0.558	A 1	E. coli	WT	14	Mono-culture	No interaction	0	0	culture	0.515938		B	6	0.174	B 6	E. coli	M+I	14	co-culture	Obligate mutualism	3	0	culture	0.131562		B	6	0.06	B 6	E. coli	M+I	14	co-culture	Obligate mutualism	0	0.4	culture	0.018125
C	1	0.574	C 1	E. coli	WT	14	Mono-culture	No interaction	0	0	culture	0.531937		D	6	0.291	D 6	E. coli	M+I	14	co-culture	Obligate mutualism	3	0	culture	0.248562		D	6	0.061	D 6	E. coli	M+I	14	co-culture	Obligate mutualism	0	0.4	culture	0.019125
E	1	0.579	E 1	E. coli	WT	14	Mono-culture	No interaction	0	0	culture	0.536937		F	6	0.249	F 6	E. coli	M+I	14	co-culture	Obligate mutualism	3	0	culture	0.206563		F	6	0.067	F 6	E. coli	M+I	14	co-culture	Obligate mutualism	0	0.4	culture	0.025125
G	1	0.563	G 1	E. coli	WT	14	Mono-culture	No interaction	0	0	culture	0.520937		H	6	0.173	H 6	E. coli	M+I	14	co-culture	Obligate mutualism	3	0	culture	0.130562		H	6	0.052	H 6	E. coli	M+I	14	co-culture	Obligate mutualism	0	0.4	culture	0.010125
B	2	0.556	B 2	E. coli	WT	14	Mono-culture	No interaction	0	0	culture	0.513938		A	7	0.091	A 7	E. coli	M+I	14	co-culture	Obligate mutualism	3	0	culture	0.0485625		A	7	0.065	A 7	E. coli	M+I	14	co-culture	Obligate mutualism	0	0.4	culture	0.023125
D	2	0.553	D 2	E. coli	WT	14	Mono-culture	No interaction	0	0	culture	0.510938		C	7	0.046	C 7	E. coli	M+I	14	co-culture	Obligate mutualism	3	0	culture	0.0035625		C	7	0.057	C 7	E. coli	M+I	14	co-culture	Obligate mutualism	0	0.4	culture	0.015125
F	2	0.583	F 2	E. coli	WT	14	Mono-culture	No interaction	0	0	culture	0.540937		E	7	0.092	E 7	E. coli	M+I	14	co-culture	Obligate mutualism	3	0	culture	0.0495625		E	7	0.063	E 7	E. coli	M+I	14	co-culture	Obligate mutualism	0	0.4	culture	0.021125
H	2	0.575	H 2	E. coli	WT	14	Mono-culture	No interaction	0	0	culture	0.532937		G	7	0.044	G 7	E. coli	M+I	14	co-culture	Obligate mutualism	3	0	culture	0.0015625		G	7	0.066	G 7	E. coli	M+I	14	co-culture	Obligate mutualism	0	0.4	culture	0.024125
A	3	0.576	A 3	E. coli	WT	14	Mono-culture	No interaction	0	0	culture	0.533937		B	8	0.093	B 8	E. coli	M+I	14	co-culture	Obligate mutualism	3	0	culture	0.0505625		B	8	0.064	B 8	E. coli	M+I	14	co-culture	Obligate mutualism	0	0.4	culture	0.022125
C	3	0.588	C 3	E. coli	WT	14	Mono-culture	No interaction	0	0	culture	0.545937		D	8	0.083	D 8	E. coli	M+I	14	co-culture	Obligate mutualism	3	0	culture	0.0405625		D	8	0.048	D 8	E. coli	M+I	14	co-culture	Obligate mutualism	0	0.4	culture	0.006125
E	3	0.579	E 3	E. coli	WT	14	Mono-culture	No interaction	0	0	culture	0.536937		F	8	0.175	F 8	E. coli	M+I	14	co-culture	Obligate mutualism	3	0	culture	0.132562		F	8	0.071	F 8	E. coli	M+I	14	co-culture	Obligate mutualism	0	0.4	culture	0.029125
G	3	0.559	G 3	E. coli	WT	14	Mono-culture	No interaction	0	0	culture	0.516938		H	8	0.307	H 8	E. coli	M+I	14	co-culture	Obligate mutualism	3	0	culture	0.264562		H	8	0.043	H 8	E. coli	M+I	14	co-culture	Obligate mutualism	0	0.4	culture	0.001125
B	4	0.59	B 4	E. coli	WT	14	Mono-culture	No interaction	0	0	culture	0.547937		A	9	0.073	A 9	E. coli	M+I	14	co-culture	Obligate mutualism	3	0	culture	0.0305625		A	9	0.042	A 9	E. coli	M+I	14	co-culture	Obligate mutualism	0	0.4	culture	0.000125
D	4	0.573	D 4	E. coli	WT	14	Mono-culture	No interaction	0	0	culture	0.530937		C	9	0.096	C 9	E. coli	M+I	14	co-culture	Obligate mutualism	3	0	culture	0.0535625		C	9	0.058	C 9	E. coli	M+I	14	co-culture	Obligate mutualism	0	0.4	culture	0.016125
F	4	0.564	F 4	E. coli	WT	14	Mono-culture	No interaction	0	0	culture	0.521937		E	9	0.043	E 9	E. coli	M+I	14	co-culture	Obligate mutualism	3	0	culture	0.0005625		E	9	0.064	E 9	E. coli	M+I	14	co-culture	Obligate mutualism	0	0.4	culture	0.022125
H	4	0.567	H 4	E. coli	WT	14	Mono-culture	No interaction	0	0	culture	0.524937		G	9	0.043	G 9	E. coli	M+I	14	co-culture	Obligate mutualism	3	0	culture	0.0005625		G	9	0.059	G 9	E. coli	M+I	14	co-culture	Obligate mutualism	0	0.4	culture	0.017125
A	5	0.595	A 5	E. coli	WT	14	Mono-culture	No interaction	0	0	culture	0.552937		B	10	0.042	B 10	E. coli	M+I	14	co-culture	Obligate mutualism	3	0	culture	-0.0004375		B	10	0.065	B 10	E. coli	M+I	14	co-culture	Obligate mutualism	0	0.4	culture	0.023125
C	5	0.59	C 5	E. coli	WT	14	Mono-culture	No interaction	0	0	culture	0.547937		D	10	0.043	D 10	E. coli	M+I	14	co-culture	Obligate mutualism	3	0	culture	0.0005625		D	10	0.065	D 10	E. coli	M+I	14	co-culture	Obligate mutualism	0	0.4	culture	0.023125
E	5	0.644	E 5	E. coli	WT	14	Mono-culture	No interaction	0	0	culture	0.601938		F	10	0.197	F 10	E. coli	M+I	14	co-culture	Obligate mutualism	3	0	culture	0.154562		F	10	0.079	F 10	E. coli	M+I	14	co-culture	Obligate mutualism	0	0.4	culture	0.037125
G	5	0.64	G 5	E. coli	WT	14	Mono-culture	No interaction	0	0	culture	0.597938		H	10	0.085	H 10	E. coli	M+I	14	co-culture	Obligate mutualism	3	0	culture	0.0425625		H	10	0.058	H 10	E. coli	M+I	14	co-culture	Obligate mutualism	0	0.4	culture	0.016125
B	6	0.59	B 6	E. coli	WT	14	Mono-culture	No interaction	0	0	culture	0.547937		A	11	0.09	A 11	E. coli	M+I	14	co-culture	Obligate mutualism	3	0	culture	0.0475625		A	11	0.069	A 11	E. coli	M+I	14	co-culture	Obligate mutualism	0	0.4	culture	0.027125
D	6	0.583	D 6	E. coli	WT	14	Mono-culture	No interaction	0	0	culture	0.540937		C	11	0.043	C 11	E. coli	M+I	14	co-culture	Obligate mutualism	3	0	culture	0.0005625		C	11	0.063	C 11	E. coli	M+I	14	co-culture	Obligate mutualism	0	0.4	culture	0.021125
F	6	0.593	F 6	E. coli	WT	14	Mono-culture	No interaction	0	0	culture	0.550937		E	11	0.345	E 11	E. coli	M+I	14	co-culture	Obligate mutualism	3	0	culture	0.302563		E	11	0.167	E 11	E. coli	M+I	14	co-culture	Obligate mutualism	0	0.4	culture	0.125125
H	6	0.579	H 6	E. coli	WT	14	Mono-culture	No interaction	0	0	culture	0.536937		G	11	0.076	G 11	E. coli	M+I	14	co-culture	Obligate mutualism	3	0	culture	0.0335625		G	11	0.066	G 11	E. coli	M+I	14	co-culture	Obligate mutualism	0	0.4	culture	0.024125
A	7	0.57	A 7	E. coli	WT	14	Mono-culture	No interaction	0	0	culture	0.527937		B	12	0.042	B 12	E. coli	M+I	14	co-culture	Obligate mutualism	3	0	culture	-0.0004375		B	12	0.065	B 12	E. coli	M+I	14	co-culture	Obligate mutualism	0	0.4	culture	0.023125
C	7	0.579	C 7	E. coli	WT	14	Mono-culture	No interaction	0	0	culture	0.536937		D	12	0.042	D 12	E. coli	M+I	14	co-culture	Obligate mutualism	3	0	culture	-0.0004375		D	12	0.059	D 12	E. coli	M+I	14	co-culture	Obligate mutualism	0	0.4	culture	0.017125
E	7	0.585	E 7	E. coli	WT	14	Mono-culture	No interaction	0	0	culture	0.542937		F	12	0.048	F 12	E. coli	M+I	14	co-culture	Obligate mutualism	3	0	culture	0.0055625		F	12	0.06	F 12	E. coli	M+I	14	co-culture	Obligate mutualism	0	0.4	culture	0.018125
G	7	0.552	G 7	E. coli	WT	14	Mono-culture	No interaction	0	0	culture	0.509938		H	12	0.041	H 12	E. coli	M+I	14	co-culture	Obligate mutualism	3	0	culture	-0.0014375		H	12	0.085	H 12	E. coli	M+I	14	co-culture	Obligate mutualism	0	0.4	culture	0.043125
B	8	0.591	B 8	E. coli	WT	14	Mono-culture	No interaction	0	0	culture	0.548937		A	1	0.709	A 1	E. coli	WT	15	Mono-culture	No interaction	3	0	culture	0.666479		A	1	0.301	A 1	E. coli	WT	15	Mono-culture	No interaction	0	0.4	culture	0.25825
D	8	0.571	D 8	E. coli	WT	14	Mono-culture	No interaction	0	0	culture	0.528937		C	1	0.843	C 1	E. coli	WT	15	Mono-culture	No interaction	3	0	culture	0.800479		C	1	0.295	C 1	E. coli	WT	15	Mono-culture	No interaction	0	0.4	culture	0.25225
F	8	0.554	F 8	E. coli	WT	14	Mono-culture	No interaction	0	0	culture	0.511938		E	1	0.918	E 1	E. coli	WT	15	Mono-culture	No interaction	3	0	culture	0.875479		E	1	0.311	E 1	E. coli	WT	15	Mono-culture	No interaction	0	0.4	culture	0.26825
H	8	0.574	H 8	E. coli	WT	14	Mono-culture	No interaction	0	0	culture	0.531937		G	1	0.841	G 1	E. coli	WT	15	Mono-culture	No interaction	3	0	culture	0.798479		G	1	0.3	G 1	E. coli	WT	15	Mono-culture	No interaction	0	0.4	culture	0.25725
A	9	0.588	A 9	E. coli	WT	14	Mono-culture	No interaction	0	0	culture	0.545937		B	2	0.854	B 2	E. coli	WT	15	Mono-culture	No interaction	3	0	culture	0.811479		B	2	0.308	B 2	E. coli	WT	15	Mono-culture	No interaction	0	0.4	culture	0.26525
C	9	0.56	C 9	E. coli	WT	14	Mono-culture	No interaction	0	0	culture	0.517938		D	2	0.864	D 2	E. coli	WT	15	Mono-culture	No interaction	3	0	culture	0.821479		D	2	0.319	D 2	E. coli	WT	15	Mono-culture	No interaction	0	0.4	culture	0.27625
E	9	0.569	E 9	E. coli	WT	14	Mono-culture	No interaction	0	0	culture	0.526937		F	2	0.907	F 2	E. coli	WT	15	Mono-culture	No interaction	3	0	culture	0.864479		F	2	0.323	F 2	E. coli	WT	15	Mono-culture	No interaction	0	0.4	culture	0.28025
G	9	0.571	G 9	E. coli	WT	14	Mono-culture	No interaction	0	0	culture	0.528937		H	2	0.896	H 2	E. coli	WT	15	Mono-culture	No interaction	3	0	culture	0.853479		H	2	0.298	H 2	E. coli	WT	15	Mono-culture	No interaction	0	0.4	culture	0.25525
B	10	0.568	B 10	E. coli	WT	14	Mono-culture	No interaction	0	0	culture	0.525937		A	3	0.816	A 3	E. coli	WT	15	Mono-culture	No interaction	3	0	culture	0.773479		A	3	0.319	A 3	E. coli	WT	15	Mono-culture	No interaction	0	0.4	culture	0.27625
D	10	0.576	D 10	E. coli	WT	14	Mono-culture	No interaction	0	0	culture	0.533937		C	3	0.872	C 3	E. coli	WT	15	Mono-culture	No interaction	3	0	culture	0.829479		C	3	0.311	C 3	E. coli	WT	15	Mono-culture	No interaction	0	0.4	culture	0.26825
F	10	0.559	F 10	E. coli	WT	14	Mono-culture	No interaction	0	0	culture	0.516938		E	3	0.865	E 3	E. coli	WT	15	Mono-culture	No interaction	3	0	culture	0.822479		E	3	0.295	E 3	E. coli	WT	15	Mono-culture	No interaction	0	0.4	culture	0.25225
H	10	0.56	H 10	E. coli	WT	14	Mono-culture	No interaction	0	0	culture	0.517938		G	3	0.917	G 3	E. coli	WT	15	Mono-culture	No interaction	3	0	culture	0.874479		G	3	0.296	G 3	E. coli	WT	15	Mono-culture	No interaction	0	0.4	culture	0.25325
A	11	0.58	A 11	E. coli	WT	14	Mono-culture	No interaction	0	0	culture	0.537937		B	4	0.886	B 4	E. coli	WT	15	Mono-culture	No interaction	3	0	culture	0.843479		B	4	0.312	B 4	E. coli	WT	15	Mono-culture	No interaction	0	0.4	culture	0.26925
C	11	0.577	C 11	E. coli	WT	14	Mono-culture	No interaction	0	0	culture	0.534937		D	4	0.904	D 4	E. coli	WT	15	Mono-culture	No interaction	3	0	culture	0.861479		D	4	0.305	D 4	E. coli	WT	15	Mono-culture	No interaction	0	0.4	culture	0.26225
E	11	0.557	E 11	E. coli	WT	14	Mono-culture	No interaction	0	0	culture	0.514938		F	4	0.909	F 4	E. coli	WT	15	Mono-culture	No interaction	3	0	culture	0.866479		F	4	0.35	F 4	E. coli	WT	15	Mono-culture	No interaction	0	0.4	culture	0.30725
G	11	0.565	G 11	E. coli	WT	14	Mono-culture	No interaction	0	0	culture	0.522937		H	4	0.9	H 4	E. coli	WT	15	Mono-culture	No interaction	3	0	culture	0.857479		H	4	0.339	H 4	E. coli	WT	15	Mono-culture	No interaction	0	0.4	culture	0.29625
B	12	0.573	B 12	E. coli	WT	14	Mono-culture	No interaction	0	0	culture	0.530937		A	5	0.787	A 5	E. coli	WT	15	Mono-culture	No interaction	3	0	culture	0.744479		A	5	0.295	A 5	E. coli	WT	15	Mono-culture	No interaction	0	0.4	culture	0.25225
D	12	0.573	D 12	E. coli	WT	14	Mono-culture	No interaction	0	0	culture	0.530937		C	5	0.839	C 5	E. coli	WT	15	Mono-culture	No interaction	3	0	culture	0.796479		C	5	0.319	C 5	E. coli	WT	15	Mono-culture	No interaction	0	0.4	culture	0.27625
F	12	0.562	F 12	E. coli	WT	14	Mono-culture	No interaction	0	0	culture	0.519938		E	5	0.915	E 5	E. coli	WT	15	Mono-culture	No interaction	3	0	culture	0.872479		E	5	0.348	E 5	E. coli	WT	15	Mono-culture	No interaction	0	0.4	culture	0.30525
H	12	0.566	H 12	E. coli	WT	14	Mono-culture	No interaction	0	0	culture	0.523937		G	5	0.892	G 5	E. coli	WT	15	Mono-culture	No interaction	3	0	culture	0.849479		G	5	0.32	G 5	E. coli	WT	15	Mono-culture	No interaction	0	0.4	culture	0.27725
A	1	0.504	A 1	E. coli	M+I	14	co-culture	Obligate mutualism	0	0	culture	0.460667		B	6	0.86	B 6	E. coli	WT	15	Mono-culture	No interaction	3	0	culture	0.817479		B	6	0.321	B 6	E. coli	WT	15	Mono-culture	No interaction	0	0.4	culture	0.27825
C	1	0.493	C 1	E. coli	M+I	14	co-culture	Obligate mutualism	0	0	culture	0.449667		D	6	0.89	D 6	E. coli	WT	15	Mono-culture	No interaction	3	0	culture	0.847479		D	6	0.334	D 6	E. coli	WT	15	Mono-culture	No interaction	0	0.4	culture	0.29125
E	1	0.513	E 1	E. coli	M+I	14	co-culture	Obligate mutualism	0	0	culture	0.469667		F	6	0.733	F 6	E. coli	WT	15	Mono-culture	No interaction	3	0	culture	0.690479		F	6	0.333	F 6	E. coli	WT	15	Mono-culture	No interaction	0	0.4	culture	0.29025
G	1	0.497	G 1	E. coli	M+I	14	co-culture	Obligate mutualism	0	0	culture	0.453667		H	6	0.93	H 6	E. coli	WT	15	Mono-culture	No interaction	3	0	culture	0.887479		H	6	0.307	H 6	E. coli	WT	15	Mono-culture	No interaction	0	0.4	culture	0.26425
B	2	0.488	B 2	E. coli	M+I	14	co-culture	Obligate mutualism	0	0	culture	0.444667		A	7	0.852	A 7	E. coli	WT	15	Mono-culture	No interaction	3	0	culture	0.809479		A	7	0.323	A 7	E. coli	WT	15	Mono-culture	No interaction	0	0.4	culture	0.28025
D	2	0.488	D 2	E. coli	M+I	14	co-culture	Obligate mutualism	0	0	culture	0.444667		C	7	0.86	C 7	E. coli	WT	15	Mono-culture	No interaction	3	0	culture	0.817479		C	7	0.32	C 7	E. coli	WT	15	Mono-culture	No interaction	0	0.4	culture	0.27725
F	2	0.507	F 2	E. coli	M+I	14	co-culture	Obligate mutualism	0	0	culture	0.463667		E	7	0.889	E 7	E. coli	WT	15	Mono-culture	No interaction	3	0	culture	0.846479		E	7	0.33	E 7	E. coli	WT	15	Mono-culture	No interaction	0	0.4	culture	0.28725
H	2	0.538	H 2	E. coli	M+I	14	co-culture	Obligate mutualism	0	0	culture	0.494667		G	7	0.844	G 7	E. coli	WT	15	Mono-culture	No interaction	3	0	culture	0.801479		G	7	0.311	G 7	E. coli	WT	15	Mono-culture	No interaction	0	0.4	culture	0.26825
A	3	0.486	A 3	E. coli	M+I	14	co-culture	Obligate mutualism	0	0	culture	0.442667		B	8	0.867	B 8	E. coli	WT	15	Mono-culture	No interaction	3	0	culture	0.824479		B	8	0.308	B 8	E. coli	WT	15	Mono-culture	No interaction	0	0.4	culture	0.26525
C	3	0.484	C 3	E. coli	M+I	14	co-culture	Obligate mutualism	0	0	culture	0.440667		D	8	0.875	D 8	E. coli	WT	15	Mono-culture	No interaction	3	0	culture	0.832479		D	8	0.301	D 8	E. coli	WT	15	Mono-culture	No interaction	0	0.4	culture	0.25825
E	3	0.493	E 3	E. coli	M+I	14	co-culture	Obligate mutualism	0	0	culture	0.449667		F	8	0.902	F 8	E. coli	WT	15	Mono-culture	No interaction	3	0	culture	0.859479		F	8	0.318	F 8	E. coli	WT	15	Mono-culture	No interaction	0	0.4	culture	0.27525
G	3	0.521	G 3	E. coli	M+I	14	co-culture	Obligate mutualism	0	0	culture	0.477667		H	8	0.862	H 8	E. coli	WT	15	Mono-culture	No interaction	3	0	culture	0.819479		H	8	0.288	H 8	E. coli	WT	15	Mono-culture	No interaction	0	0.4	culture	0.24525
B	4	0.507	B 4	E. coli	M+I	14	co-culture	Obligate mutualism	0	0	culture	0.463667		A	9	0.842	A 9	E. coli	WT	15	Mono-culture	No interaction	3	0	culture	0.799479		A	9	0.298	A 9	E. coli	WT	15	Mono-culture	No interaction	0	0.4	culture	0.25525
D	4	0.503	D 4	E. coli	M+I	14	co-culture	Obligate mutualism	0	0	culture	0.459667		C	9	0.85	C 9	E. coli	WT	15	Mono-culture	No interaction	3	0	culture	0.807479		C	9	0.314	C 9	E. coli	WT	15	Mono-culture	No interaction	0	0.4	culture	0.27125
F	4	0.493	F 4	E. coli	M+I	14	co-culture	Obligate mutualism	0	0	culture	0.449667		E	9	0.855	E 9	E. coli	WT	15	Mono-culture	No interaction	3	0	culture	0.812479		E	9	0.32	E 9	E. coli	WT	15	Mono-culture	No interaction	0	0.4	culture	0.27725
H	4	0.534	H 4	E. coli	M+I	14	co-culture	Obligate mutualism	0	0	culture	0.490667		G	9	0.835	G 9	E. coli	WT	15	Mono-culture	No interaction	3	0	culture	0.792479		G	9	0.299	G 9	E. coli	WT	15	Mono-culture	No interaction	0	0.4	culture	0.25625
A	5	0.505	A 5	E. coli	M+I	14	co-culture	Obligate mutualism	0	0	culture	0.461667		B	10	0.866	B 10	E. coli	WT	15	Mono-culture	No interaction	3	0	culture	0.823479		B	10	0.296	B 10	E. coli	WT	15	Mono-culture	No interaction	0	0.4	culture	0.25325
C	5	0.511	C 5	E. coli	M+I	14	co-culture	Obligate mutualism	0	0	culture	0.467667		D	10	0.865	D 10	E. coli	WT	15	Mono-culture	No interaction	3	0	culture	0.822479		D	10	0.322	D 10	E. coli	WT	15	Mono-culture	No interaction	0	0.4	culture	0.27925
E	5	0.491	E 5	E. coli	M+I	14	co-culture	Obligate mutualism	0	0	culture	0.447667		F	10	0.883	F 10	E. coli	WT	15	Mono-culture	No interaction	3	0	culture	0.840479		F	10	0.325	F 10	E. coli	WT	15	Mono-culture	No interaction	0	0.4	culture	0.28225
G	5	0.528	G 5	E. coli	M+I	14	co-culture	Obligate mutualism	0	0	culture	0.484667		H	10	0.858	H 10	E. coli	WT	15	Mono-culture	No interaction	3	0	culture	0.815479		H	10	0.32	H 10	E. coli	WT	15	Mono-culture	No interaction	0	0.4	culture	0.27725
B	6	0.503	B 6	E. coli	M+I	14	co-culture	Obligate mutualism	0	0	culture	0.459667		A	11	0.827	A 11	E. coli	WT	15	Mono-culture	No interaction	3	0	culture	0.784479		A	11	0.332	A 11	E. coli	WT	15	Mono-culture	No interaction	0	0.4	culture	0.28925
D	6	0.51	D 6	E. coli	M+I	14	co-culture	Obligate mutualism	0	0	culture	0.466667		C	11	0.884	C 11	E. coli	WT	15	Mono-culture	No interaction	3	0	culture	0.841479		C	11	0.334	C 11	E. coli	WT	15	Mono-culture	No interaction	0	0.4	culture	0.29125
F	6	0.49	F 6	E. coli	M+I	14	co-culture	Obligate mutualism	0	0	culture	0.446667		E	11	0.846	E 11	E. coli	WT	15	Mono-culture	No interaction	3	0	culture	0.803479		E	11	0.271	E 11	E. coli	WT	15	Mono-culture	No interaction	0	0.4	culture	0.22825
H	6	0.5	H 6	E. coli	M+I	14	co-culture	Obligate mutualism	0	0	culture	0.456667		G	11	0.797	G 11	E. coli	WT	15	Mono-culture	No interaction	3	0	culture	0.754479		G	11	0.296	G 11	E. coli	WT	15	Mono-culture	No interaction	0	0.4	culture	0.25325
A	7	0.506	A 7	E. coli	M+I	14	co-culture	Obligate mutualism	0	0	culture	0.462667		B	12	0.863	B 12	E. coli	WT	15	Mono-culture	No interaction	3	0	culture	0.820479		B	12	0.327	B 12	E. coli	WT	15	Mono-culture	No interaction	0	0.4	culture	0.28425
C	7	0.518	C 7	E. coli	M+I	14	co-culture	Obligate mutualism	0	0	culture	0.474667		D	12	0.77	D 12	E. coli	WT	15	Mono-culture	No interaction	3	0	culture	0.727479		D	12	0.308	D 12	E. coli	WT	15	Mono-culture	No interaction	0	0.4	culture	0.26525
E	7	0.484	E 7	E. coli	M+I	14	co-culture	Obligate mutualism	0	0	culture	0.440667		F	12	0.857	F 12	E. coli	WT	15	Mono-culture	No interaction	3	0	culture	0.814479		F	12	0.277	F 12	E. coli	WT	15	Mono-culture	No interaction	0	0.4	culture	0.23425
G	7	0.517	G 7	E. coli	M+I	14	co-culture	Obligate mutualism	0	0	culture	0.473667		H	12	0.829	H 12	E. coli	WT	15	Mono-culture	No interaction	3	0	culture	0.786479		H	12	0.302	H 12	E. coli	WT	15	Mono-culture	No interaction	0	0.4	culture	0.25925
B	8	0.511	B 8	E. coli	M+I	14	co-culture	Obligate mutualism	0	0	culture	0.467667		A	1	0.051	A 1	E. coli	M+I	15	co-culture	Obligate mutualism	3	0	culture	0.0080625		A	1	0.066	A 1	E. coli	M+I	15	co-culture	Obligate mutualism	0	0.4	culture	0.0239167
D	8	0.493	D 8	E. coli	M+I	14	co-culture	Obligate mutualism	0	0	culture	0.449667		C	1	0.185	C 1	E. coli	M+I	15	co-culture	Obligate mutualism	3	0	culture	0.142063		C	1	0.064	C 1	E. coli	M+I	15	co-culture	Obligate mutualism	0	0.4	culture	0.0219167
F	8	0.489	F 8	E. coli	M+I	14	co-culture	Obligate mutualism	0	0	culture	0.445667		E	1	0.046	E 1	E. coli	M+I	15	co-culture	Obligate mutualism	3	0	culture	0.0030625		E	1	0.045	E 1	E. coli	M+I	15	co-culture	Obligate mutualism	0	0.4	culture	0.00291667
H	8	0.503	H 8	E. coli	M+I	14	co-culture	Obligate mutualism	0	0	culture	0.459667		G	1	0.103	G 1	E. coli	M+I	15	co-culture	Obligate mutualism	3	0	culture	0.0600625		G	1	0.065	G 1	E. coli	M+I	15	co-culture	Obligate mutualism	0	0.4	culture	0.0229167
A	9	0.516	A 9	E. coli	M+I	14	co-culture	Obligate mutualism	0	0	culture	0.472667		B	2	0.122	B 2	E. coli	M+I	15	co-culture	Obligate mutualism	3	0	culture	0.0790625		B	2	0.066	B 2	E. coli	M+I	15	co-culture	Obligate mutualism	0	0.4	culture	0.0239167
C	9	0.499	C 9	E. coli	M+I	14	co-culture	Obligate mutualism	0	0	culture	0.455667		D	2	0.043	D 2	E. coli	M+I	15	co-culture	Obligate mutualism	3	0	culture	6.25e-05		D	2	0.042	D 2	E. coli	M+I	15	co-culture	Obligate mutualism	0	0.4	culture	-8.33333e-05
E	9	0.499	E 9	E. coli	M+I	14	co-culture	Obligate mutualism	0	0	culture	0.455667		F	2	0.122	F 2	E. coli	M+I	15	co-culture	Obligate mutualism	3	0	culture	0.0790625		F	2	0.064	F 2	E. coli	M+I	15	co-culture	Obligate mutualism	0	0.4	culture	0.0219167
G	9	0.504	G 9	E. coli	M+I	14	co-culture	Obligate mutualism	0	0	culture	0.460667		H	2	0.043	H 2	E. coli	M+I	15	co-culture	Obligate mutualism	3	0	culture	6.25e-05		H	2	0.067	H 2	E. coli	M+I	15	co-culture	Obligate mutualism	0	0.4	culture	0.0249167
B	10	0.513	B 10	E. coli	M+I	14	co-culture	Obligate mutualism	0	0	culture	0.469667		A	3	0.249	A 3	E. coli	M+I	15	co-culture	Obligate mutualism	3	0	culture	0.206063		A	3	0.062	A 3	E. coli	M+I	15	co-culture	Obligate mutualism	0	0.4	culture	0.0199167
D	10	0.497	D 10	E. coli	M+I	14	co-culture	Obligate mutualism	0	0	culture	0.453667		C	3	0.386	C 3	E. coli	M+I	15	co-culture	Obligate mutualism	3	0	culture	0.343062		C	3	0.06	C 3	E. coli	M+I	15	co-culture	Obligate mutualism	0	0.4	culture	0.0179167
F	10	0.496	F 10	E. coli	M+I	14	co-culture	Obligate mutualism	0	0	culture	0.452667		E	3	0.043	E 3	E. coli	M+I	15	co-culture	Obligate mutualism	3	0	culture	6.25e-05		E	3	0.077	E 3	E. coli	M+I	15	co-culture	Obligate mutualism	0	0.4	culture	0.0349167
H	10	0.506	H 10	E. coli	M+I	14	co-culture	Obligate mutualism	0	0	culture	0.462667		G	3	0.339	G 3	E. coli	M+I	15	co-culture	Obligate mutualism	3	0	culture	0.296063		G	3	0.065	G 3	E. coli	M+I	15	co-culture	Obligate mutualism	0	0.4	culture	0.0229167
A	11	0.536	A 11	E. coli	M+I	14	co-culture	Obligate mutualism	0	0	culture	0.492667		B	4	0.12	B 4	E. coli	M+I	15	co-culture	Obligate mutualism	3	0	culture	0.0770625		B	4	0.061	B 4	E. coli	M+I	15	co-culture	Obligate mutualism	0	0.4	culture	0.0189167
C	11	0.495	C 11	E. coli	M+I	14	co-culture	Obligate mutualism	0	0	culture	0.451667		D	4	0.166	D 4	E. coli	M+I	15	co-culture	Obligate mutualism	3	0	culture	0.123063		D	4	0.042	D 4	E. coli	M+I	15	co-culture	Obligate mutualism	0	0.4	culture	-8.33333e-05
E	11	0.503	E 11	E. coli	M+I	14	co-culture	Obligate mutualism	0	0	culture	0.459667		F	4	0.137	F 4	E. coli	M+I	15	co-culture	Obligate mutualism	3	0	culture	0.0940625		F	4	0.058	F 4	E. coli	M+I	15	co-culture	Obligate mutualism	0	0.4	culture	0.0159167
G	11	0.507	G 11	E. coli	M+I	14	co-culture	Obligate mutualism	0	0	culture	0.463667		H	4	0.168	H 4	E. coli	M+I	15	co-culture	Obligate mutualism	3	0	culture	0.125062		H	4	0.042	H 4	E. coli	M+I	15	co-culture	Obligate mutualism	0	0.4	culture	-8.33333e-05
B	12	0.519	B 12	E. coli	M+I	14	co-culture	Obligate mutualism	0	0	culture	0.475667		A	5	0.042	A 5	E. coli	M+I	15	co-culture	Obligate mutualism	3	0	culture	-0.0009375		A	5	0.068	A 5	E. coli	M+I	15	co-culture	Obligate mutualism	0	0.4	culture	0.0259167
D	12	0.499	D 12	E. coli	M+I	14	co-culture	Obligate mutualism	0	0	culture	0.455667		C	5	0.154	C 5	E. coli	M+I	15	co-culture	Obligate mutualism	3	0	culture	0.111062		C	5	0.063	C 5	E. coli	M+I	15	co-culture	Obligate mutualism	0	0.4	culture	0.0209167
F	12	0.509	F 12	E. coli	M+I	14	co-culture	Obligate mutualism	0	0	culture	0.465667		E	5	0.044	E 5	E. coli	M+I	15	co-culture	Obligate mutualism	3	0	culture	0.0010625		E	5	0.063	E 5	E. coli	M+I	15	co-culture	Obligate mutualism	0	0.4	culture	0.0209167
H	12	0.517	H 12	E. coli	M+I	14	co-culture	Obligate mutualism	0	0	culture	0.473667		G	5	0.181	G 5	E. coli	M+I	15	co-culture	Obligate mutualism	3	0	culture	0.138063		G	5	0.063	G 5	E. coli	M+I	15	co-culture	Obligate mutualism	0	0.4	culture	0.0209167
A	1	0.588	A 1	E. coli	WT	15	Mono-culture	No interaction	0	0	culture	0.544521		B	6	0.235	B 6	E. coli	M+I	15	co-culture	Obligate mutualism	3	0	culture	0.192062		B	6	0.064	B 6	E. coli	M+I	15	co-culture	Obligate mutualism	0	0.4	culture	0.0219167
C	1	0.588	C 1	E. coli	WT	15	Mono-culture	No interaction	0	0	culture	0.544521		D	6	0.379	D 6	E. coli	M+I	15	co-culture	Obligate mutualism	3	0	culture	0.336062		D	6	0.063	D 6	E. coli	M+I	15	co-culture	Obligate mutualism	0	0.4	culture	0.0209167
E	1	0.576	E 1	E. coli	WT	15	Mono-culture	No interaction	0	0	culture	0.532521		F	6	0.253	F 6	E. coli	M+I	15	co-culture	Obligate mutualism	3	0	culture	0.210063		F	6	0.065	F 6	E. coli	M+I	15	co-culture	Obligate mutualism	0	0.4	culture	0.0229167
G	1	0.567	G 1	E. coli	WT	15	Mono-culture	No interaction	0	0	culture	0.523521		H	6	0.19	H 6	E. coli	M+I	15	co-culture	Obligate mutualism	3	0	culture	0.147063		H	6	0.059	H 6	E. coli	M+I	15	co-culture	Obligate mutualism	0	0.4	culture	0.0169167
B	2	0.575	B 2	E. coli	WT	15	Mono-culture	No interaction	0	0	culture	0.531521		A	7	0.162	A 7	E. coli	M+I	15	co-culture	Obligate mutualism	3	0	culture	0.119063		A	7	0.064	A 7	E. coli	M+I	15	co-culture	Obligate mutualism	0	0.4	culture	0.0219167
D	2	0.577	D 2	E. coli	WT	15	Mono-culture	No interaction	0	0	culture	0.533521		C	7	0.051	C 7	E. coli	M+I	15	co-culture	Obligate mutualism	3	0	culture	0.0080625		C	7	0.061	C 7	E. coli	M+I	15	co-culture	Obligate mutualism	0	0.4	culture	0.0189167
F	2	0.546	F 2	E. coli	WT	15	Mono-culture	No interaction	0	0	culture	0.502521		E	7	0.126	E 7	E. coli	M+I	15	co-culture	Obligate mutualism	3	0	culture	0.0830625		E	7	0.064	E 7	E. coli	M+I	15	co-culture	Obligate mutualism	0	0.4	culture	0.0219167
H	2	0.554	H 2	E. coli	WT	15	Mono-culture	No interaction	0	0	culture	0.510521		G	7	0.044	G 7	E. coli	M+I	15	co-culture	Obligate mutualism	3	0	culture	0.0010625		G	7	0.066	G 7	E. coli	M+I	15	co-culture	Obligate mutualism	0	0.4	culture	0.0239167
A	3	0.575	A 3	E. coli	WT	15	Mono-culture	No interaction	0	0	culture	0.531521		B	8	0.17	B 8	E. coli	M+I	15	co-culture	Obligate mutualism	3	0	culture	0.127062		B	8	0.063	B 8	E. coli	M+I	15	co-culture	Obligate mutualism	0	0.4	culture	0.0209167
C	3	0.577	C 3	E. coli	WT	15	Mono-culture	No interaction	0	0	culture	0.533521		D	8	0.152	D 8	E. coli	M+I	15	co-culture	Obligate mutualism	3	0	culture	0.109063		D	8	0.049	D 8	E. coli	M+I	15	co-culture	Obligate mutualism	0	0.4	culture	0.00691667
E	3	0.549	E 3	E. coli	WT	15	Mono-culture	No interaction	0	0	culture	0.505521		F	8	0.204	F 8	E. coli	M+I	15	co-culture	Obligate mutualism	3	0	culture	0.161062		F	8	0.07	F 8	E. coli	M+I	15	co-culture	Obligate mutualism	0	0.4	culture	0.0279167
G	3	0.541	G 3	E. coli	WT	15	Mono-culture	No interaction	0	0	culture	0.497521		H	8	0.383	H 8	E. coli	M+I	15	co-culture	Obligate mutualism	3	0	culture	0.340062		H	8	0.042	H 8	E. coli	M+I	15	co-culture	Obligate mutualism	0	0.4	culture	-8.33333e-05
B	4	0.572	B 4	E. coli	WT	15	Mono-culture	No interaction	0	0	culture	0.528521		A	9	0.264	A 9	E. coli	M+I	15	co-culture	Obligate mutualism	3	0	culture	0.221062		A	9	0.041	A 9	E. coli	M+I	15	co-culture	Obligate mutualism	0	0.4	culture	-0.00108333
D	4	0.576	D 4	E. coli	WT	15	Mono-culture	No interaction	0	0	culture	0.532521		C	9	0.158	C 9	E. coli	M+I	15	co-culture	Obligate mutualism	3	0	culture	0.115062		C	9	0.062	C 9	E. coli	M+I	15	co-culture	Obligate mutualism	0	0.4	culture	0.0199167
F	4	0.591	F 4	E. coli	WT	15	Mono-culture	No interaction	0	0	culture	0.547521		E	9	0.044	E 9	E. coli	M+I	15	co-culture	Obligate mutualism	3	0	culture	0.0010625		E	9	0.064	E 9	E. coli	M+I	15	co-culture	Obligate mutualism	0	0.4	culture	0.0219167
H	4	0.584	H 4	E. coli	WT	15	Mono-culture	No interaction	0	0	culture	0.540521		G	9	0.043	G 9	E. coli	M+I	15	co-culture	Obligate mutualism	3	0	culture	6.25e-05		G	9	0.061	G 9	E. coli	M+I	15	co-culture	Obligate mutualism	0	0.4	culture	0.0189167
A	5	0.575	A 5	E. coli	WT	15	Mono-culture	No interaction	0	0	culture	0.531521		B	10	0.043	B 10	E. coli	M+I	15	co-culture	Obligate mutualism	3	0	culture	6.25e-05		B	10	0.064	B 10	E. coli	M+I	15	co-culture	Obligate mutualism	0	0.4	culture	0.0219167
C	5	0.572	C 5	E. coli	WT	15	Mono-culture	No interaction	0	0	culture	0.528521		D	10	0.044	D 10	E. coli	M+I	15	co-culture	Obligate mutualism	3	0	culture	0.0010625		D	10	0.065	D 10	E. coli	M+I	15	co-culture	Obligate mutualism	0	0.4	culture	0.0229167
E	5	0.588	E 5	E. coli	WT	15	Mono-culture	No interaction	0	0	culture	0.544521		F	10	0.228	F 10	E. coli	M+I	15	co-culture	Obligate mutualism	3	0	culture	0.185062		F	10	0.075	F 10	E. coli	M+I	15	co-culture	Obligate mutualism	0	0.4	culture	0.0329167
G	5	0.572	G 5	E. coli	WT	15	Mono-culture	No interaction	0	0	culture	0.528521		H	10	0.16	H 10	E. coli	M+I	15	co-culture	Obligate mutualism	3	0	culture	0.117062		H	10	0.063	H 10	E. coli	M+I	15	co-culture	Obligate mutualism	0	0.4	culture	0.0209167
B	6	0.594	B 6	E. coli	WT	15	Mono-culture	No interaction	0	0	culture	0.550521		A	11	0.168	A 11	E. coli	M+I	15	co-culture	Obligate mutualism	3	0	culture	0.125062		A	11	0.068	A 11	E. coli	M+I	15	co-culture	Obligate mutualism	0	0.4	culture	0.0259167
D	6	0.556	D 6	E. coli	WT	15	Mono-culture	No interaction	0	0	culture	0.512521		C	11	0.044	C 11	E. coli	M+I	15	co-culture	Obligate mutualism	3	0	culture	0.0010625		C	11	0.063	C 11	E. coli	M+I	15	co-culture	Obligate mutualism	0	0.4	culture	0.0209167
F	6	0.57	F 6	E. coli	WT	15	Mono-culture	No interaction	0	0	culture	0.526521		E	11	0.363	E 11	E. coli	M+I	15	co-culture	Obligate mutualism	3	0	culture	0.320063		E	11	0.161	E 11	E. coli	M+I	15	co-culture	Obligate mutualism	0	0.4	culture	0.118917
H	6	0.598	H 6	E. coli	WT	15	Mono-culture	No interaction	0	0	culture	0.554521		G	11	0.143	G 11	E. coli	M+I	15	co-culture	Obligate mutualism	3	0	culture	0.100062		G	11	0.065	G 11	E. coli	M+I	15	co-culture	Obligate mutualism	0	0.4	culture	0.0229167
A	7	0.567	A 7	E. coli	WT	15	Mono-culture	No interaction	0	0	culture	0.523521		B	12	0.042	B 12	E. coli	M+I	15	co-culture	Obligate mutualism	3	0	culture	-0.0009375		B	12	0.067	B 12	E. coli	M+I	15	co-culture	Obligate mutualism	0	0.4	culture	0.0249167
C	7	0.554	C 7	E. coli	WT	15	Mono-culture	No interaction	0	0	culture	0.510521		D	12	0.042	D 12	E. coli	M+I	15	co-culture	Obligate mutualism	3	0	culture	-0.0009375		D	12	0.061	D 12	E. coli	M+I	15	co-culture	Obligate mutualism	0	0.4	culture	0.0189167
E	7	0.595	E 7	E. coli	WT	15	Mono-culture	No interaction	0	0	culture	0.551521		F	12	0.087	F 12	E. coli	M+I	15	co-culture	Obligate mutualism	3	0	culture	0.0440625		F	12	0.066	F 12	E. coli	M+I	15	co-culture	Obligate mutualism	0	0.4	culture	0.0239167
G	7	0.563	G 7	E. coli	WT	15	Mono-culture	No interaction	0	0	culture	0.519521		H	12	0.042	H 12	E. coli	M+I	15	co-culture	Obligate mutualism	3	0	culture	-0.0009375		H	12	0.085	H 12	E. coli	M+I	15	co-culture	Obligate mutualism	0	0.4	culture	0.0429167
B	8	0.546	B 8	E. coli	WT	15	Mono-culture	No interaction	0	0	culture	0.502521		A	1	0.775	A 1	E. coli	WT	16	Mono-culture	No interaction	3	0	culture	0.732542		A	1	0.282	A 1	E. coli	WT	16	Mono-culture	No interaction	0	0.4	culture	0.239125
D	8	0.552	D 8	E. coli	WT	15	Mono-culture	No interaction	0	0	culture	0.508521		C	1	0.771	C 1	E. coli	WT	16	Mono-culture	No interaction	3	0	culture	0.728542		C	1	0.288	C 1	E. coli	WT	16	Mono-culture	No interaction	0	0.4	culture	0.245125
F	8	0.559	F 8	E. coli	WT	15	Mono-culture	No interaction	0	0	culture	0.515521		E	1	0.787	E 1	E. coli	WT	16	Mono-culture	No interaction	3	0	culture	0.744542		E	1	0.321	E 1	E. coli	WT	16	Mono-culture	No interaction	0	0.4	culture	0.278125
H	8	0.557	H 8	E. coli	WT	15	Mono-culture	No interaction	0	0	culture	0.513521		G	1	0.659	G 1	E. coli	WT	16	Mono-culture	No interaction	3	0	culture	0.616542		G	1	0.299	G 1	E. coli	WT	16	Mono-culture	No interaction	0	0.4	culture	0.256125
A	9	0.544	A 9	E. coli	WT	15	Mono-culture	No interaction	0	0	culture	0.500521		B	2	0.678	B 2	E. coli	WT	16	Mono-culture	No interaction	3	0	culture	0.635542		B	2	0.279	B 2	E. coli	WT	16	Mono-culture	No interaction	0	0.4	culture	0.236125
C	9	0.54	C 9	E. coli	WT	15	Mono-culture	No interaction	0	0	culture	0.496521		D	2	0.706	D 2	E. coli	WT	16	Mono-culture	No interaction	3	0	culture	0.663542		D	2	0.28	D 2	E. coli	WT	16	Mono-culture	No interaction	0	0.4	culture	0.237125
E	9	0.576	E 9	E. coli	WT	15	Mono-culture	No interaction	0	0	culture	0.532521		F	2	0.702	F 2	E. coli	WT	16	Mono-culture	No interaction	3	0	culture	0.659542		F	2	0.294	F 2	E. coli	WT	16	Mono-culture	No interaction	0	0.4	culture	0.251125
G	9	0.545	G 9	E. coli	WT	15	Mono-culture	No interaction	0	0	culture	0.501521		H	2	0.8	H 2	E. coli	WT	16	Mono-culture	No interaction	3	0	culture	0.757542		H	2	0.285	H 2	E. coli	WT	16	Mono-culture	No interaction	0	0.4	culture	0.242125
B	10	0.546	B 10	E. coli	WT	15	Mono-culture	No interaction	0	0	culture	0.502521		A	3	0.77	A 3	E. coli	WT	16	Mono-culture	No interaction	3	0	culture	0.727542		A	3	0.293	A 3	E. coli	WT	16	Mono-culture	No interaction	0	0.4	culture	0.250125
D	10	0.547	D 10	E. coli	WT	15	Mono-culture	No interaction	0	0	culture	0.503521		C	3	0.797	C 3	E. coli	WT	16	Mono-culture	No interaction	3	0	culture	0.754542		C	3	0.289	C 3	E. coli	WT	16	Mono-culture	No interaction	0	0.4	culture	0.246125
F	10	0.557	F 10	E. coli	WT	15	Mono-culture	No interaction	0	0	culture	0.513521		E	3	0.828	E 3	E. coli	WT	16	Mono-culture	No interaction	3	0	culture	0.785542		E	3	0.279	E 3	E. coli	WT	16	Mono-culture	No interaction	0	0.4	culture	0.236125
H	10	0.567	H 10	E. coli	WT	15	Mono-culture	No interaction	0	0	culture	0.523521		G	3	0.833	G 3	E. coli	WT	16	Mono-culture	No interaction	3	0	culture	0.790542		G	3	0.307	G 3	E. coli	WT	16	Mono-culture	No interaction	0	0.4	culture	0.264125
A	11	0.567	A 11	E. coli	WT	15	Mono-culture	No interaction	0	0	culture	0.523521		B	4	0.765	B 4	E. coli	WT	16	Mono-culture	No interaction	3	0	culture	0.722542		B	4	0.289	B 4	E. coli	WT	16	Mono-culture	No interaction	0	0.4	culture	0.246125
C	11	0.519	C 11	E. coli	WT	15	Mono-culture	No interaction	0	0	culture	0.475521		D	4	0.762	D 4	E. coli	WT	16	Mono-culture	No interaction	3	0	culture	0.719542		D	4	0.292	D 4	E. coli	WT	16	Mono-culture	No interaction	0	0.4	culture	0.249125
E	11	0.58	E 11	E. coli	WT	15	Mono-culture	No interaction	0	0	culture	0.536521		F	4	0.798	F 4	E. coli	WT	16	Mono-culture	No interaction	3	0	culture	0.755542		F	4	0.288	F 4	E. coli	WT	16	Mono-culture	No interaction	0	0.4	culture	0.245125
G	11	0.54	G 11	E. coli	WT	15	Mono-culture	No interaction	0	0	culture	0.496521		H	4	0.85	H 4	E. coli	WT	16	Mono-culture	No interaction	3	0	culture	0.807542		H	4	0.32	H 4	E. coli	WT	16	Mono-culture	No interaction	0	0.4	culture	0.277125
B	12	0.534	B 12	E. coli	WT	15	Mono-culture	No interaction	0	0	culture	0.490521		A	5	0.776	A 5	E. coli	WT	16	Mono-culture	No interaction	3	0	culture	0.733542		A	5	0.293	A 5	E. coli	WT	16	Mono-culture	No interaction	0	0.4	culture	0.250125
D	12	0.537	D 12	E. coli	WT	15	Mono-culture	No interaction	0	0	culture	0.493521		C	5	0.762	C 5	E. coli	WT	16	Mono-culture	No interaction	3	0	culture	0.719542		C	5	0.295	C 5	E. coli	WT	16	Mono-culture	No interaction	0	0.4	culture	0.252125
F	12	0.53	F 12	E. coli	WT	15	Mono-culture	No interaction	0	0	culture	0.486521		E	5	0.715	E 5	E. coli	WT	16	Mono-culture	No interaction	3	0	culture	0.672542		E	5	0.304	E 5	E. coli	WT	16	Mono-culture	No interaction	0	0.4	culture	0.261125
H	12	0.542	H 12	E. coli	WT	15	Mono-culture	No interaction	0	0	culture	0.498521		G	5	0.77	G 5	E. coli	WT	16	Mono-culture	No interaction	3	0	culture	0.727542		G	5	0.305	G 5	E. coli	WT	16	Mono-culture	No interaction	0	0.4	culture	0.262125
A	1	0.58	A 1	E. coli	M+I	15	co-culture	Obligate mutualism	0	0	culture	0.537167		B	6	0.772	B 6	E. coli	WT	16	Mono-culture	No interaction	3	0	culture	0.729542		B	6	0.297	B 6	E. coli	WT	16	Mono-culture	No interaction	0	0.4	culture	0.254125
C	1	0.572	C 1	E. coli	M+I	15	co-culture	Obligate mutualism	0	0	culture	0.529167		D	6	0.728	D 6	E. coli	WT	16	Mono-culture	No interaction	3	0	culture	0.685542		D	6	0.296	D 6	E. coli	WT	16	Mono-culture	No interaction	0	0.4	culture	0.253125
E	1	0.596	E 1	E. coli	M+I	15	co-culture	Obligate mutualism	0	0	culture	0.553167		F	6	0.683	F 6	E. coli	WT	16	Mono-culture	No interaction	3	0	culture	0.640542		F	6	0.303	F 6	E. coli	WT	16	Mono-culture	No interaction	0	0.4	culture	0.260125
G	1	0.615	G 1	E. coli	M+I	15	co-culture	Obligate mutualism	0	0	culture	0.572167		H	6	0.743	H 6	E. coli	WT	16	Mono-culture	No interaction	3	0	culture	0.700542		H	6	0.301	H 6	E. coli	WT	16	Mono-culture	No interaction	0	0.4	culture	0.258125
B	2	0.54	B 2	E. coli	M+I	15	co-culture	Obligate mutualism	0	0	culture	0.497167		A	7	0.787	A 7	E. coli	WT	16	Mono-culture	No interaction	3	0	culture	0.744542		A	7	0.303	A 7	E. coli	WT	16	Mono-culture	No interaction	0	0.4	culture	0.260125
D	2	0.569	D 2	E. coli	M+I	15	co-culture	Obligate mutualism	0	0	culture	0.526167		C	7	0.778	C 7	E. coli	WT	16	Mono-culture	No interaction	3	0	culture	0.735542		C	7	0.296	C 7	E. coli	WT	16	Mono-culture	No interaction	0	0.4	culture	0.253125
F	2	0.578	F 2	E. coli	M+I	15	co-culture	Obligate mutualism	0	0	culture	0.535167		E	7	0.798	E 7	E. coli	WT	16	Mono-culture	No interaction	3	0	culture	0.755542		E	7	0.286	E 7	E. coli	WT	16	Mono-culture	No interaction	0	0.4	culture	0.243125
H	2	0.577	H 2	E. coli	M+I	15	co-culture	Obligate mutualism	0	0	culture	0.534167		G	7	0.737	G 7	E. coli	WT	16	Mono-culture	No interaction	3	0	culture	0.694542		G	7	0.296	G 7	E. coli	WT	16	Mono-culture	No interaction	0	0.4	culture	0.253125
A	3	0.567	A 3	E. coli	M+I	15	co-culture	Obligate mutualism	0	0	culture	0.524167		B	8	0.735	B 8	E. coli	WT	16	Mono-culture	No interaction	3	0	culture	0.692542		B	8	0.303	B 8	E. coli	WT	16	Mono-culture	No interaction	0	0.4	culture	0.260125
C	3	0.569	C 3	E. coli	M+I	15	co-culture	Obligate mutualism	0	0	culture	0.526167		D	8	0.728	D 8	E. coli	WT	16	Mono-culture	No interaction	3	0	culture	0.685542		D	8	0.297	D 8	E. coli	WT	16	Mono-culture	No interaction	0	0.4	culture	0.254125
E	3	0.543	E 3	E. coli	M+I	15	co-culture	Obligate mutualism	0	0	culture	0.500167		F	8	0.775	F 8	E. coli	WT	16	Mono-culture	No interaction	3	0	culture	0.732542		F	8	0.274	F 8	E. coli	WT	16	Mono-culture	No interaction	0	0.4	culture	0.231125
G	3	0.542	G 3	E. coli	M+I	15	co-culture	Obligate mutualism	0	0	culture	0.499167		H	8	0.709	H 8	E. coli	WT	16	Mono-culture	No interaction	3	0	culture	0.666542		H	8	0.31	H 8	E. coli	WT	16	Mono-culture	No interaction	0	0.4	culture	0.267125
B	4	0.538	B 4	E. coli	M+I	15	co-culture	Obligate mutualism	0	0	culture	0.495167		A	9	0.662	A 9	E. coli	WT	16	Mono-culture	No interaction	3	0	culture	0.619542		A	9	0.302	A 9	E. coli	WT	16	Mono-culture	No interaction	0	0.4	culture	0.259125
D	4	0.554	D 4	E. coli	M+I	15	co-culture	Obligate mutualism	0	0	culture	0.511167		C	9	0.803	C 9	E. coli	WT	16	Mono-culture	No interaction	3	0	culture	0.760542		C	9	0.276	C 9	E. coli	WT	16	Mono-culture	No interaction	0	0.4	culture	0.233125
F	4	0.566	F 4	E. coli	M+I	15	co-culture	Obligate mutualism	0	0	culture	0.523167		E	9	0.747	E 9	E. coli	WT	16	Mono-culture	No interaction	3	0	culture	0.704542		E	9	0.297	E 9	E. coli	WT	16	Mono-culture	No interaction	0	0.4	culture	0.254125
H	4	0.574	H 4	E. coli	M+I	15	co-culture	Obligate mutualism	0	0	culture	0.531167		G	9	0.806	G 9	E. coli	WT	16	Mono-culture	No interaction	3	0	culture	0.763542		G	9	0.283	G 9	E. coli	WT	16	Mono-culture	No interaction	0	0.4	culture	0.240125
A	5	0.561	A 5	E. coli	M+I	15	co-culture	Obligate mutualism	0	0	culture	0.518167		B	10	0.68	B 10	E. coli	WT	16	Mono-culture	No interaction	3	0	culture	0.637542		B	10	0.302	B 10	E. coli	WT	16	Mono-culture	No interaction	0	0.4	culture	0.259125
C	5	0.567	C 5	E. coli	M+I	15	co-culture	Obligate mutualism	0	0	culture	0.524167		D	10	0.739	D 10	E. coli	WT	16	Mono-culture	No interaction	3	0	culture	0.696542		D	10	0.299	D 10	E. coli	WT	16	Mono-culture	No interaction	0	0.4	culture	0.256125
E	5	0.57	E 5	E. coli	M+I	15	co-culture	Obligate mutualism	0	0	culture	0.527167		F	10	0.771	F 10	E. coli	WT	16	Mono-culture	No interaction	3	0	culture	0.728542		F	10	0.287	F 10	E. coli	WT	16	Mono-culture	No interaction	0	0.4	culture	0.244125
G	5	0.566	G 5	E. coli	M+I	15	co-culture	Obligate mutualism	0	0	culture	0.523167		H	10	0.74	H 10	E. coli	WT	16	Mono-culture	No interaction	3	0	culture	0.697542		H	10	0.295	H 10	E. coli	WT	16	Mono-culture	No interaction	0	0.4	culture	0.252125
B	6	0.543	B 6	E. coli	M+I	15	co-culture	Obligate mutualism	0	0	culture	0.500167		A	11	0.692	A 11	E. coli	WT	16	Mono-culture	No interaction	3	0	culture	0.649542		A	11	0.302	A 11	E. coli	WT	16	Mono-culture	No interaction	0	0.4	culture	0.259125
D	6	0.566	D 6	E. coli	M+I	15	co-culture	Obligate mutualism	0	0	culture	0.523167		C	11	0.795	C 11	E. coli	WT	16	Mono-culture	No interaction	3	0	culture	0.752542		C	11	0.295	C 11	E. coli	WT	16	Mono-culture	No interaction	0	0.4	culture	0.252125
F	6	0.563	F 6	E. coli	M+I	15	co-culture	Obligate mutualism	0	0	culture	0.520167		E	11	0.686	E 11	E. coli	WT	16	Mono-culture	No interaction	3	0	culture	0.643542		E	11	0.283	E 11	E. coli	WT	16	Mono-culture	No interaction	0	0.4	culture	0.240125
H	6	0.563	H 6	E. coli	M+I	15	co-culture	Obligate mutualism	0	0	culture	0.520167		G	11	0.672	G 11	E. coli	WT	16	Mono-culture	No interaction	3	0	culture	0.629542		G	11	0.284	G 11	E. coli	WT	16	Mono-culture	No interaction	0	0.4	culture	0.241125
A	7	0.572	A 7	E. coli	M+I	15	co-culture	Obligate mutualism	0	0	culture	0.529167		B	12	0.631	B 12	E. coli	WT	16	Mono-culture	No interaction	3	0	culture	0.588542		B	12	0.303	B 12	E. coli	WT	16	Mono-culture	No interaction	0	0.4	culture	0.260125
C	7	0.543	C 7	E. coli	M+I	15	co-culture	Obligate mutualism	0	0	culture	0.500167		D	12	0.613	D 12	E. coli	WT	16	Mono-culture	No interaction	3	0	culture	0.570542		D	12	0.289	D 12	E. coli	WT	16	Mono-culture	No interaction	0	0.4	culture	0.246125
E	7	0.552	E 7	E. coli	M+I	15	co-culture	Obligate mutualism	0	0	culture	0.509167		F	12	0.606	F 12	E. coli	WT	16	Mono-culture	No interaction	3	0	culture	0.563542		F	12	0.286	F 12	E. coli	WT	16	Mono-culture	No interaction	0	0.4	culture	0.243125
G	7	0.553	G 7	E. coli	M+I	15	co-culture	Obligate mutualism	0	0	culture	0.510167		H	12	0.602	H 12	E. coli	WT	16	Mono-culture	No interaction	3	0	culture	0.559542		H	12	0.301	H 12	E. coli	WT	16	Mono-culture	No interaction	0	0.4	culture	0.258125
B	8	0.544	B 8	E. coli	M+I	15	co-culture	Obligate mutualism	0	0	culture	0.501167		A	1	0.123	A 1	E. coli	M+I	16	co-culture	Obligate mutualism	3	0	culture	0.07825		A	1	0.065	A 1	E. coli	M+I	16	co-culture	Obligate mutualism	0	0.4	culture	0.021375
D	8	0.541	D 8	E. coli	M+I	15	co-culture	Obligate mutualism	0	0	culture	0.498167		C	1	0.304	C 1	E. coli	M+I	16	co-culture	Obligate mutualism	3	0	culture	0.25925		C	1	0.068	C 1	E. coli	M+I	16	co-culture	Obligate mutualism	0	0.4	culture	0.024375
F	8	0.538	F 8	E. coli	M+I	15	co-culture	Obligate mutualism	0	0	culture	0.495167		E	1	0.062	E 1	E. coli	M+I	16	co-culture	Obligate mutualism	3	0	culture	0.01725		E	1	0.045	E 1	E. coli	M+I	16	co-culture	Obligate mutualism	0	0.4	culture	0.001375
H	8	0.568	H 8	E. coli	M+I	15	co-culture	Obligate mutualism	0	0	culture	0.525167		G	1	0.172	G 1	E. coli	M+I	16	co-culture	Obligate mutualism	3	0	culture	0.12725		G	1	0.065	G 1	E. coli	M+I	16	co-culture	Obligate mutualism	0	0.4	culture	0.021375
A	9	0.553	A 9	E. coli	M+I	15	co-culture	Obligate mutualism	0	0	culture	0.510167		B	2	0.163	B 2	E. coli	M+I	16	co-culture	Obligate mutualism	3	0	culture	0.11825		B	2	0.066	B 2	E. coli	M+I	16	co-culture	Obligate mutualism	0	0.4	culture	0.022375
C	9	0.544	C 9	E. coli	M+I	15	co-culture	Obligate mutualism	0	0	culture	0.501167		D	2	0.041	D 2	E. coli	M+I	16	co-culture	Obligate mutualism	3	0	culture	-0.00375		D	2	0.043	D 2	E. coli	M+I	16	co-culture	Obligate mutualism	0	0.4	culture	-0.000625
E	9	0.538	E 9	E. coli	M+I	15	co-culture	Obligate mutualism	0	0	culture	0.495167		F	2	0.168	F 2	E. coli	M+I	16	co-culture	Obligate mutualism	3	0	culture	0.12325		F	2	0.066	F 2	E. coli	M+I	16	co-culture	Obligate mutualism	0	0.4	culture	0.022375
G	9	0.534	G 9	E. coli	M+I	15	co-culture	Obligate mutualism	0	0	culture	0.491167		H	2	0.041	H 2	E. coli	M+I	16	co-culture	Obligate mutualism	3	0	culture	-0.00375		H	2	0.066	H 2	E. coli	M+I	16	co-culture	Obligate mutualism	0	0.4	culture	0.022375
B	10	0.511	B 10	E. coli	M+I	15	co-culture	Obligate mutualism	0	0	culture	0.468167		A	3	0.244	A 3	E. coli	M+I	16	co-culture	Obligate mutualism	3	0	culture	0.19925		A	3	0.065	A 3	E. coli	M+I	16	co-culture	Obligate mutualism	0	0.4	culture	0.021375
D	10	0.544	D 10	E. coli	M+I	15	co-culture	Obligate mutualism	0	0	culture	0.501167		C	3	0.492	C 3	E. coli	M+I	16	co-culture	Obligate mutualism	3	0	culture	0.44725		C	3	0.065	C 3	E. coli	M+I	16	co-culture	Obligate mutualism	0	0.4	culture	0.021375
F	10	0.538	F 10	E. coli	M+I	15	co-culture	Obligate mutualism	0	0	culture	0.495167		E	3	0.042	E 3	E. coli	M+I	16	co-culture	Obligate mutualism	3	0	culture	-0.00275		E	3	0.072	E 3	E. coli	M+I	16	co-culture	Obligate mutualism	0	0.4	culture	0.028375
H	10	0.556	H 10	E. coli	M+I	15	co-culture	Obligate mutualism	0	0	culture	0.513167		G	3	0.344	G 3	E. coli	M+I	16	co-culture	Obligate mutualism	3	0	culture	0.29925		G	3	0.069	G 3	E. coli	M+I	16	co-culture	Obligate mutualism	0	0.4	culture	0.025375
A	11	0.538	A 11	E. coli	M+I	15	co-culture	Obligate mutualism	0	0	culture	0.495167		B	4	0.128	B 4	E. coli	M+I	16	co-culture	Obligate mutualism	3	0	culture	0.08325		B	4	0.064	B 4	E. coli	M+I	16	co-culture	Obligate mutualism	0	0.4	culture	0.020375
C	11	0.513	C 11	E. coli	M+I	15	co-culture	Obligate mutualism	0	0	culture	0.470167		D	4	0.147	D 4	E. coli	M+I	16	co-culture	Obligate mutualism	3	0	culture	0.10225		D	4	0.044	D 4	E. coli	M+I	16	co-culture	Obligate mutualism	0	0.4	culture	0.000375
E	11	0.548	E 11	E. coli	M+I	15	co-culture	Obligate mutualism	0	0	culture	0.505167		F	4	0.147	F 4	E. coli	M+I	16	co-culture	Obligate mutualism	3	0	culture	0.10225		F	4	0.063	F 4	E. coli	M+I	16	co-culture	Obligate mutualism	0	0.4	culture	0.019375
G	11	0.547	G 11	E. coli	M+I	15	co-culture	Obligate mutualism	0	0	culture	0.504167		H	4	0.2	H 4	E. coli	M+I	16	co-culture	Obligate mutualism	3	0	culture	0.15525		H	4	0.043	H 4	E. coli	M+I	16	co-culture	Obligate mutualism	0	0.4	culture	-0.000625
B	12	0.513	B 12	E. coli	M+I	15	co-culture	Obligate mutualism	0	0	culture	0.470167		A	5	0.041	A 5	E. coli	M+I	16	co-culture	Obligate mutualism	3	0	culture	-0.00375		A	5	0.074	A 5	E. coli	M+I	16	co-culture	Obligate mutualism	0	0.4	culture	0.030375
D	12	0.562	D 12	E. coli	M+I	15	co-culture	Obligate mutualism	0	0	culture	0.519167		C	5	0.135	C 5	E. coli	M+I	16	co-culture	Obligate mutualism	3	0	culture	0.09025		C	5	0.067	C 5	E. coli	M+I	16	co-culture	Obligate mutualism	0	0.4	culture	0.023375
F	12	0.545	F 12	E. coli	M+I	15	co-culture	Obligate mutualism	0	0	culture	0.502167		E	5	0.042	E 5	E. coli	M+I	16	co-culture	Obligate mutualism	3	0	culture	-0.00275		E	5	0.066	E 5	E. coli	M+I	16	co-culture	Obligate mutualism	0	0.4	culture	0.022375
H	12	0.55	H 12	E. coli	M+I	15	co-culture	Obligate mutualism	0	0	culture	0.507167		G	5	0.139	G 5	E. coli	M+I	16	co-culture	Obligate mutualism	3	0	culture	0.09425		G	5	0.068	G 5	E. coli	M+I	16	co-culture	Obligate mutualism	0	0.4	culture	0.024375
A	1	0.551	A 1	E. coli	WT	16	Mono-culture	No interaction	0	0	culture	0.507604		B	6	0.211	B 6	E. coli	M+I	16	co-culture	Obligate mutualism	3	0	culture	0.16625		B	6	0.07	B 6	E. coli	M+I	16	co-culture	Obligate mutualism	0	0.4	culture	0.026375
C	1	0.537	C 1	E. coli	WT	16	Mono-culture	No interaction	0	0	culture	0.493604		D	6	0.415	D 6	E. coli	M+I	16	co-culture	Obligate mutualism	3	0	culture	0.37025		D	6	0.067	D 6	E. coli	M+I	16	co-culture	Obligate mutualism	0	0.4	culture	0.023375
E	1	0.553	E 1	E. coli	WT	16	Mono-culture	No interaction	0	0	culture	0.509604		F	6	0.184	F 6	E. coli	M+I	16	co-culture	Obligate mutualism	3	0	culture	0.13925		F	6	0.067	F 6	E. coli	M+I	16	co-culture	Obligate mutualism	0	0.4	culture	0.023375
G	1	0.614	G 1	E. coli	WT	16	Mono-culture	No interaction	0	0	culture	0.570604		H	6	0.178	H 6	E. coli	M+I	16	co-culture	Obligate mutualism	3	0	culture	0.13325		H	6	0.067	H 6	E. coli	M+I	16	co-culture	Obligate mutualism	0	0.4	culture	0.023375
B	2	0.548	B 2	E. coli	WT	16	Mono-culture	No interaction	0	0	culture	0.504604		A	7	0.143	A 7	E. coli	M+I	16	co-culture	Obligate mutualism	3	0	culture	0.09825		A	7	0.068	A 7	E. coli	M+I	16	co-culture	Obligate mutualism	0	0.4	culture	0.024375
D	2	0.555	D 2	E. coli	WT	16	Mono-culture	No interaction	0	0	culture	0.511604		C	7	0.078	C 7	E. coli	M+I	16	co-culture	Obligate mutualism	3	0	culture	0.03325		C	7	0.072	C 7	E. coli	M+I	16	co-culture	Obligate mutualism	0	0.4	culture	0.028375
F	2	0.597	F 2	E. coli	WT	16	Mono-culture	No interaction	0	0	culture	0.553604		E	7	0.142	E 7	E. coli	M+I	16	co-culture	Obligate mutualism	3	0	culture	0.09725		E	7	0.091	E 7	E. coli	M+I	16	co-culture	Obligate mutualism	0	0.4	culture	0.047375
H	2	0.568	H 2	E. coli	WT	16	Mono-culture	No interaction	0	0	culture	0.524604		G	7	0.043	G 7	E. coli	M+I	16	co-culture	Obligate mutualism	3	0	culture	-0.00175		G	7	0.068	G 7	E. coli	M+I	16	co-culture	Obligate mutualism	0	0.4	culture	0.024375
A	3	0.581	A 3	E. coli	WT	16	Mono-culture	No interaction	0	0	culture	0.537604		B	8	0.154	B 8	E. coli	M+I	16	co-culture	Obligate mutualism	3	0	culture	0.10925		B	8	0.066	B 8	E. coli	M+I	16	co-culture	Obligate mutualism	0	0.4	culture	0.022375
C	3	0.551	C 3	E. coli	WT	16	Mono-culture	No interaction	0	0	culture	0.507604		D	8	0.143	D 8	E. coli	M+I	16	co-culture	Obligate mutualism	3	0	culture	0.09825		D	8	0.055	D 8	E. coli	M+I	16	co-culture	Obligate mutualism	0	0.4	culture	0.011375
E	3	0.565	E 3	E. coli	WT	16	Mono-culture	No interaction	0	0	culture	0.521604		F	8	0.166	F 8	E. coli	M+I	16	co-culture	Obligate mutualism	3	0	culture	0.12125		F	8	0.075	F 8	E. coli	M+I	16	co-culture	Obligate mutualism	0	0.4	culture	0.031375
G	3	0.574	G 3	E. coli	WT	16	Mono-culture	No interaction	0	0	culture	0.530604		H	8	0.413	H 8	E. coli	M+I	16	co-culture	Obligate mutualism	3	0	culture	0.36825		H	8	0.043	H 8	E. coli	M+I	16	co-culture	Obligate mutualism	0	0.4	culture	-0.000625
B	4	0.543	B 4	E. coli	WT	16	Mono-culture	No interaction	0	0	culture	0.499604		A	9	0.287	A 9	E. coli	M+I	16	co-culture	Obligate mutualism	3	0	culture	0.24225		A	9	0.043	A 9	E. coli	M+I	16	co-culture	Obligate mutualism	0	0.4	culture	-0.000625
D	4	0.553	D 4	E. coli	WT	16	Mono-culture	No interaction	0	0	culture	0.509604		C	9	0.145	C 9	E. coli	M+I	16	co-culture	Obligate mutualism	3	0	culture	0.10025		C	9	0.068	C 9	E. coli	M+I	16	co-culture	Obligate mutualism	0	0.4	culture	0.024375
F	4	0.601	F 4	E. coli	WT	16	Mono-culture	No interaction	0	0	culture	0.557604		E	9	0.042	E 9	E. coli	M+I	16	co-culture	Obligate mutualism	3	0	culture	-0.00275		E	9	0.067	E 9	E. coli	M+I	16	co-culture	Obligate mutualism	0	0.4	culture	0.023375
H	4	0.59	H 4	E. coli	WT	16	Mono-culture	No interaction	0	0	culture	0.546604		G	9	0.042	G 9	E. coli	M+I	16	co-culture	Obligate mutualism	3	0	culture	-0.00275		G	9	0.066	G 9	E. coli	M+I	16	co-culture	Obligate mutualism	0	0.4	culture	0.022375
A	5	0.564	A 5	E. coli	WT	16	Mono-culture	No interaction	0	0	culture	0.520604		B	10	0.041	B 10	E. coli	M+I	16	co-culture	Obligate mutualism	3	0	culture	-0.00375		B	10	0.068	B 10	E. coli	M+I	16	co-culture	Obligate mutualism	0	0.4	culture	0.024375
C	5	0.605	C 5	E. coli	WT	16	Mono-culture	No interaction	0	0	culture	0.561604		D	10	0.042	D 10	E. coli	M+I	16	co-culture	Obligate mutualism	3	0	culture	-0.00275		D	10	0.069	D 10	E. coli	M+I	16	co-culture	Obligate mutualism	0	0.4	culture	0.025375
E	5	0.561	E 5	E. coli	WT	16	Mono-culture	No interaction	0	0	culture	0.517604		F	10	0.213	F 10	E. coli	M+I	16	co-culture	Obligate mutualism	3	0	culture	0.16825		F	10	0.076	F 10	E. coli	M+I	16	co-culture	Obligate mutualism	0	0.4	culture	0.032375
G	5	0.572	G 5	E. coli	WT	16	Mono-culture	No interaction	0	0	culture	0.528604		H	10	0.158	H 10	E. coli	M+I	16	co-culture	Obligate mutualism	3	0	culture	0.11325		H	10	0.071	H 10	E. coli	M+I	16	co-culture	Obligate mutualism	0	0.4	culture	0.027375
B	6	0.551	B 6	E. coli	WT	16	Mono-culture	No interaction	0	0	culture	0.507604		A	11	0.155	A 11	E. coli	M+I	16	co-culture	Obligate mutualism	3	0	culture	0.11025		A	11	0.067	A 11	E. coli	M+I	16	co-culture	Obligate mutualism	0	0.4	culture	0.023375
D	6	0.564	D 6	E. coli	WT	16	Mono-culture	No interaction	0	0	culture	0.520604		C	11	0.042	C 11	E. coli	M+I	16	co-culture	Obligate mutualism	3	0	culture	-0.00275		C	11	0.064	C 11	E. coli	M+I	16	co-culture	Obligate mutualism	0	0.4	culture	0.020375
F	6	0.562	F 6	E. coli	WT	16	Mono-culture	No interaction	0	0	culture	0.518604		E	11	0.402	E 11	E. coli	M+I	16	co-culture	Obligate mutualism	3	0	culture	0.35725		E	11	0.234	E 11	E. coli	M+I	16	co-culture	Obligate mutualism	0	0.4	culture	0.190375
H	6	0.581	H 6	E. coli	WT	16	Mono-culture	No interaction	0	0	culture	0.537604		G	11	0.123	G 11	E. coli	M+I	16	co-culture	Obligate mutualism	3	0	culture	0.07825		G	11	0.071	G 11	E. coli	M+I	16	co-culture	Obligate mutualism	0	0.4	culture	0.027375
A	7	0.566	A 7	E. coli	WT	16	Mono-culture	No interaction	0	0	culture	0.522604		B	12	0.04	B 12	E. coli	M+I	16	co-culture	Obligate mutualism	3	0	culture	-0.00475		B	12	0.079	B 12	E. coli	M+I	16	co-culture	Obligate mutualism	0	0.4	culture	0.035375
C	7	0.573	C 7	E. coli	WT	16	Mono-culture	No interaction	0	0	culture	0.529604		D	12	0.041	D 12	E. coli	M+I	16	co-culture	Obligate mutualism	3	0	culture	-0.00375		D	12	0.066	D 12	E. coli	M+I	16	co-culture	Obligate mutualism	0	0.4	culture	0.022375
E	7	0.557	E 7	E. coli	WT	16	Mono-culture	No interaction	0	0	culture	0.513604		F	12	0.18	F 12	E. coli	M+I	16	co-culture	Obligate mutualism	3	0	culture	0.13525		F	12	0.102	F 12	E. coli	M+I	16	co-culture	Obligate mutualism	0	0.4	culture	0.058375
G	7	0.552	G 7	E. coli	WT	16	Mono-culture	No interaction	0	0	culture	0.508604		H	12	0.04	H 12	E. coli	M+I	16	co-culture	Obligate mutualism	3	0	culture	-0.00475		H	12	0.134	H 12	E. coli	M+I	16	co-culture	Obligate mutualism	0	0.4	culture	0.090375
B	8	0.565	B 8	E. coli	WT	16	Mono-culture	No interaction	0	0	culture	0.521604		A	1	0.591	A 1	E. coli	WT	17	Mono-culture	No interaction	3	0	culture	0.548208		A	1	0.271	A 1	E. coli	WT	17	Mono-culture	No interaction	0	0.4	culture	0.220396
D	8	0.571	D 8	E. coli	WT	16	Mono-culture	No interaction	0	0	culture	0.527604		C	1	0.559	C 1	E. coli	WT	17	Mono-culture	No interaction	3	0	culture	0.516208		C	1	0.263	C 1	E. coli	WT	17	Mono-culture	No interaction	0	0.4	culture	0.212396
F	8	0.551	F 8	E. coli	WT	16	Mono-culture	No interaction	0	0	culture	0.507604		E	1	0.713	E 1	E. coli	WT	17	Mono-culture	No interaction	3	0	culture	0.670208		E	1	0.261	E 1	E. coli	WT	17	Mono-culture	No interaction	0	0.4	culture	0.210396
H	8	0.59	H 8	E. coli	WT	16	Mono-culture	No interaction	0	0	culture	0.546604		G	1	0.702	G 1	E. coli	WT	17	Mono-culture	No interaction	3	0	culture	0.659208		G	1	0.261	G 1	E. coli	WT	17	Mono-culture	No interaction	0	0.4	culture	0.210396
A	9	0.586	A 9	E. coli	WT	16	Mono-culture	No interaction	0	0	culture	0.542604		B	2	0.585	B 2	E. coli	WT	17	Mono-culture	No interaction	3	0	culture	0.542208		B	2	0.265	B 2	E. coli	WT	17	Mono-culture	No interaction	0	0.4	culture	0.214396
C	9	0.568	C 9	E. coli	WT	16	Mono-culture	No interaction	0	0	culture	0.524604		D	2	0.608	D 2	E. coli	WT	17	Mono-culture	No interaction	3	0	culture	0.565208		D	2	0.278	D 2	E. coli	WT	17	Mono-culture	No interaction	0	0.4	culture	0.227396
E	9	0.571	E 9	E. coli	WT	16	Mono-culture	No interaction	0	0	culture	0.527604		F	2	0.711	F 2	E. coli	WT	17	Mono-culture	No interaction	3	0	culture	0.668208		F	2	0.26	F 2	E. coli	WT	17	Mono-culture	No interaction	0	0.4	culture	0.209396
G	9	0.558	G 9	E. coli	WT	16	Mono-culture	No interaction	0	0	culture	0.514604		H	2	0.726	H 2	E. coli	WT	17	Mono-culture	No interaction	3	0	culture	0.683208		H	2	0.286	H 2	E. coli	WT	17	Mono-culture	No interaction	0	0.4	culture	0.235396
B	10	0.6	B 10	E. coli	WT	16	Mono-culture	No interaction	0	0	culture	0.556604		A	3	0.596	A 3	E. coli	WT	17	Mono-culture	No interaction	3	0	culture	0.553208		A	3	0.309	A 3	E. coli	WT	17	Mono-culture	No interaction	0	0.4	culture	0.258396
D	10	0.565	D 10	E. coli	WT	16	Mono-culture	No interaction	0	0	culture	0.521604		C	3	0.636	C 3	E. coli	WT	17	Mono-culture	No interaction	3	0	culture	0.593208		C	3	0.263	C 3	E. coli	WT	17	Mono-culture	No interaction	0	0.4	culture	0.212396
F	10	0.552	F 10	E. coli	WT	16	Mono-culture	No interaction	0	0	culture	0.508604		E	3	0.617	E 3	E. coli	WT	17	Mono-culture	No interaction	3	0	culture	0.574208		E	3	0.274	E 3	E. coli	WT	17	Mono-culture	No interaction	0	0.4	culture	0.223396
H	10	0.568	H 10	E. coli	WT	16	Mono-culture	No interaction	0	0	culture	0.524604		G	3	0.675	G 3	E. coli	WT	17	Mono-culture	No interaction	3	0	culture	0.632208		G	3	0.264	G 3	E. coli	WT	17	Mono-culture	No interaction	0	0.4	culture	0.213396
A	11	0.599	A 11	E. coli	WT	16	Mono-culture	No interaction	0	0	culture	0.555604		B	4	0.631	B 4	E. coli	WT	17	Mono-culture	No interaction	3	0	culture	0.588208		B	4	0.286	B 4	E. coli	WT	17	Mono-culture	No interaction	0	0.4	culture	0.235396
C	11	0.565	C 11	E. coli	WT	16	Mono-culture	No interaction	0	0	culture	0.521604		D	4	0.581	D 4	E. coli	WT	17	Mono-culture	No interaction	3	0	culture	0.538208		D	4	0.289	D 4	E. coli	WT	17	Mono-culture	No interaction	0	0.4	culture	0.238396
E	11	0.624	E 11	E. coli	WT	16	Mono-culture	No interaction	0	0	culture	0.580604		F	4	0.607	F 4	E. coli	WT	17	Mono-culture	No interaction	3	0	culture	0.564208		F	4	0.271	F 4	E. coli	WT	17	Mono-culture	No interaction	0	0.4	culture	0.220396
G	11	0.626	G 11	E. coli	WT	16	Mono-culture	No interaction	0	0	culture	0.582604		H	4	0.696	H 4	E. coli	WT	17	Mono-culture	No interaction	3	0	culture	0.653208		H	4	0.279	H 4	E. coli	WT	17	Mono-culture	No interaction	0	0.4	culture	0.228396
B	12	0.546	B 12	E. coli	WT	16	Mono-culture	No interaction	0	0	culture	0.502604		A	5	0.594	A 5	E. coli	WT	17	Mono-culture	No interaction	3	0	culture	0.551208		A	5	0.278	A 5	E. coli	WT	17	Mono-culture	No interaction	0	0.4	culture	0.227396
D	12	0.541	D 12	E. coli	WT	16	Mono-culture	No interaction	0	0	culture	0.497604		C	5	0.556	C 5	E. coli	WT	17	Mono-culture	No interaction	3	0	culture	0.513208		C	5	0.308	C 5	E. coli	WT	17	Mono-culture	No interaction	0	0.4	culture	0.257396
F	12	0.549	F 12	E. coli	WT	16	Mono-culture	No interaction	0	0	culture	0.505604		E	5	0.58	E 5	E. coli	WT	17	Mono-culture	No interaction	3	0	culture	0.537208		E	5	0.266	E 5	E. coli	WT	17	Mono-culture	No interaction	0	0.4	culture	0.215396
H	12	0.567	H 12	E. coli	WT	16	Mono-culture	No interaction	0	0	culture	0.523604		G	5	0.703	G 5	E. coli	WT	17	Mono-culture	No interaction	3	0	culture	0.660208		G	5	0.275	G 5	E. coli	WT	17	Mono-culture	No interaction	0	0.4	culture	0.224396
A	1	0.523	A 1	E. coli	M+I	16	co-culture	Obligate mutualism	0	0	culture	0.480229		B	6	0.667	B 6	E. coli	WT	17	Mono-culture	No interaction	3	0	culture	0.624208		B	6	0.274	B 6	E. coli	WT	17	Mono-culture	No interaction	0	0.4	culture	0.223396
C	1	0.523	C 1	E. coli	M+I	16	co-culture	Obligate mutualism	0	0	culture	0.480229		D	6	0.563	D 6	E. coli	WT	17	Mono-culture	No interaction	3	0	culture	0.520208		D	6	0.289	D 6	E. coli	WT	17	Mono-culture	No interaction	0	0.4	culture	0.238396
E	1	0.524	E 1	E. coli	M+I	16	co-culture	Obligate mutualism	0	0	culture	0.481229		F	6	0.536	F 6	E. coli	WT	17	Mono-culture	No interaction	3	0	culture	0.493208		F	6	0.299	F 6	E. coli	WT	17	Mono-culture	No interaction	0	0.4	culture	0.248396
G	1	0.505	G 1	E. coli	M+I	16	co-culture	Obligate mutualism	0	0	culture	0.462229		H	6	0.705	H 6	E. coli	WT	17	Mono-culture	No interaction	3	0	culture	0.662208		H	6	0.27	H 6	E. coli	WT	17	Mono-culture	No interaction	0	0.4	culture	0.219396
B	2	0.5	B 2	E. coli	M+I	16	co-culture	Obligate mutualism	0	0	culture	0.457229		A	7	0.668	A 7	E. coli	WT	17	Mono-culture	No interaction	3	0	culture	0.625208		A	7	0.336	A 7	E. coli	WT	17	Mono-culture	No interaction	0	0.4	culture	0.285396
D	2	0.515	D 2	E. coli	M+I	16	co-culture	Obligate mutualism	0	0	culture	0.472229		C	7	0.622	C 7	E. coli	WT	17	Mono-culture	No interaction	3	0	culture	0.579208		C	7	0.289	C 7	E. coli	WT	17	Mono-culture	No interaction	0	0.4	culture	0.238396
F	2	0.522	F 2	E. coli	M+I	16	co-culture	Obligate mutualism	0	0	culture	0.479229		E	7	0.567	E 7	E. coli	WT	17	Mono-culture	No interaction	3	0	culture	0.524208		E	7	0.284	E 7	E. coli	WT	17	Mono-culture	No interaction	0	0.4	culture	0.233396
H	2	0.505	H 2	E. coli	M+I	16	co-culture	Obligate mutualism	0	0	culture	0.462229		G	7	0.72	G 7	E. coli	WT	17	Mono-culture	No interaction	3	0	culture	0.677208		G	7	0.263	G 7	E. coli	WT	17	Mono-culture	No interaction	0	0.4	culture	0.212396
A	3	0.521	A 3	E. coli	M+I	16	co-culture	Obligate mutualism	0	0	culture	0.478229		B	8	0.587	B 8	E. coli	WT	17	Mono-culture	No interaction	3	0	culture	0.544208		B	8	0.287	B 8	E. coli	WT	17	Mono-culture	No interaction	0	0.4	culture	0.236396
C	3	0.494	C 3	E. coli	M+I	16	co-culture	Obligate mutualism	0	0	culture	0.451229		D	8	0.646	D 8	E. coli	WT	17	Mono-culture	No interaction	3	0	culture	0.603208		D	8	0.274	D 8	E. coli	WT	17	Mono-culture	No interaction	0	0.4	culture	0.223396
E	3	0.529	E 3	E. coli	M+I	16	co-culture	Obligate mutualism	0	0	culture	0.486229		F	8	0.583	F 8	E. coli	WT	17	Mono-culture	No interaction	3	0	culture	0.540208		F	8	0.265	F 8	E. coli	WT	17	Mono-culture	No interaction	0	0.4	culture	0.214396
G	3	0.55	G 3	E. coli	M+I	16	co-culture	Obligate mutualism	0	0	culture	0.507229		H	8	0.721	H 8	E. coli	WT	17	Mono-culture	No interaction	3	0	culture	0.678208		H	8	0.259	H 8	E. coli	WT	17	Mono-culture	No interaction	0	0.4	culture	0.208396
B	4	0.548	B 4	E. coli	M+I	16	co-culture	Obligate mutualism	0	0	culture	0.505229		A	9	0.556	A 9	E. coli	WT	17	Mono-culture	No interaction	3	0	culture	0.513208		A	9	0.34	A 9	E. coli	WT	17	Mono-culture	No interaction	0	0.4	culture	0.289396
D	4	0.524	D 4	E. coli	M+I	16	co-culture	Obligate mutualism	0	0	culture	0.481229		C	9	0.607	C 9	E. coli	WT	17	Mono-culture	No interaction	3	0	culture	0.564208		C	9	0.277	C 9	E. coli	WT	17	Mono-culture	No interaction	0	0.4	culture	0.226396
F	4	0.527	F 4	E. coli	M+I	16	co-culture	Obligate mutualism	0	0	culture	0.484229		E	9	0.583	E 9	E. coli	WT	17	Mono-culture	No interaction	3	0	culture	0.540208		E	9	0.281	E 9	E. coli	WT	17	Mono-culture	No interaction	0	0.4	culture	0.230396
H	4	0.517	H 4	E. coli	M+I	16	co-culture	Obligate mutualism	0	0	culture	0.474229		G	9	0.671	G 9	E. coli	WT	17	Mono-culture	No interaction	3	0	culture	0.628208		G	9	0.275	G 9	E. coli	WT	17	Mono-culture	No interaction	0	0.4	culture	0.224396
A	5	0.535	A 5	E. coli	M+I	16	co-culture	Obligate mutualism	0	0	culture	0.492229		B	10	0.731	B 10	E. coli	WT	17	Mono-culture	No interaction	3	0	culture	0.688208		B	10	0.281	B 10	E. coli	WT	17	Mono-culture	No interaction	0	0.4	culture	0.230396
C	5	0.561	C 5	E. coli	M+I	16	co-culture	Obligate mutualism	0	0	culture	0.518229		D	10	0.633	D 10	E. coli	WT	17	Mono-culture	No interaction	3	0	culture	0.590208		D	10	0.26	D 10	E. coli	WT	17	Mono-culture	No interaction	0	0.4	culture	0.209396
E	5	0.557	E 5	E. coli	M+I	16	co-culture	Obligate mutualism	0	0	culture	0.514229		F	10	0.54	F 10	E. coli	WT	17	Mono-culture	No interaction	3	0	culture	0.497208		F	10	0.292	F 10	E. coli	WT	17	Mono-culture	No interaction	0	0.4	culture	0.241396
G	5	0.566	G 5	E. coli	M+I	16	co-culture	Obligate mutualism	0	0	culture	0.523229		H	10	0.781	H 10	E. coli	WT	17	Mono-culture	No interaction	3	0	culture	0.738208		H	10	0.26	H 10	E. coli	WT	17	Mono-culture	No interaction	0	0.4	culture	0.209396
B	6	0.555	B 6	E. coli	M+I	16	co-culture	Obligate mutualism	0	0	culture	0.512229		A	11	0.688	A 11	E. coli	WT	17	Mono-culture	No interaction	3	0	culture	0.645208		A	11	0.298	A 11	E. coli	WT	17	Mono-culture	No interaction	0	0.4	culture	0.247396
D	6	0.509	D 6	E. coli	M+I	16	co-culture	Obligate mutualism	0	0	culture	0.466229		C	11	0.562	C 11	E. coli	WT	17	Mono-culture	No interaction	3	0	culture	0.519208		C	11	0.261	C 11	E. coli	WT	17	Mono-culture	No interaction	0	0.4	culture	0.210396
F	6	0.538	F 6	E. coli	M+I	16	co-culture	Obligate mutualism	0	0	culture	0.495229		E	11	0.621	E 11	E. coli	WT	17	Mono-culture	No interaction	3	0	culture	0.578208		E	11	0.255	E 11	E. coli	WT	17	Mono-culture	No interaction	0	0.4	culture	0.204396
H	6	0.53	H 6	E. coli	M+I	16	co-culture	Obligate mutualism	0	0	culture	0.487229		G	11	0.552	G 11	E. coli	WT	17	Mono-culture	No interaction	3	0	culture	0.509208		G	11	0.252	G 11	E. coli	WT	17	Mono-culture	No interaction	0	0.4	culture	0.201396
A	7	0.519	A 7	E. coli	M+I	16	co-culture	Obligate mutualism	0	0	culture	0.476229		B	12	0.746	B 12	E. coli	WT	17	Mono-culture	No interaction	3	0	culture	0.703208		B	12	0.264	B 12	E. coli	WT	17	Mono-culture	No interaction	0	0.4	culture	0.213396
C	7	0.516	C 7	E. coli	M+I	16	co-culture	Obligate mutualism	0	0	culture	0.473229		D	12	0.479	D 12	E. coli	WT	17	Mono-culture	No interaction	3	0	culture	0.436208		D	12	0.244	D 12	E. coli	WT	17	Mono-culture	No interaction	0	0.4	culture	0.193396
E	7	0.531	E 7	E. coli	M+I	16	co-culture	Obligate mutualism	0	0	culture	0.488229		F	12	0.651	F 12	E. coli	WT	17	Mono-culture	No interaction	3	0	culture	0.608208		F	12	0.283	F 12	E. coli	WT	17	Mono-culture	No interaction	0	0.4	culture	0.232396
G	7	0.541	G 7	E. coli	M+I	16	co-culture	Obligate mutualism	0	0	culture	0.498229		H	12	0.659	H 12	E. coli	WT	17	Mono-culture	No interaction	3	0	culture	0.616208		H	12	0.26	H 12	E. coli	WT	17	Mono-culture	No interaction	0	0.4	culture	0.209396
B	8	0.536	B 8	E. coli	M+I	16	co-culture	Obligate mutualism	0	0	culture	0.493229		A	1	0.231	A 1	E. coli	M+I	17	co-culture	Obligate mutualism	3	0	culture	0.187729		A	1	0.077	A 1	E. coli	M+I	17	co-culture	Obligate mutualism	0	0.4	culture	0.0350417
D	8	0.523	D 8	E. coli	M+I	16	co-culture	Obligate mutualism	0	0	culture	0.480229		C	1	0.489	C 1	E. coli	M+I	17	co-culture	Obligate mutualism	3	0	culture	0.445729		C	1	0.072	C 1	E. coli	M+I	17	co-culture	Obligate mutualism	0	0.4	culture	0.0300417
F	8	0.518	F 8	E. coli	M+I	16	co-culture	Obligate mutualism	0	0	culture	0.475229		E	1	0.043	E 1	E. coli	M+I	17	co-culture	Obligate mutualism	3	0	culture	-0.000270833		E	1	0.044	E 1	E. coli	M+I	17	co-culture	Obligate mutualism	0	0.4	culture	0.00204167
H	8	0.531	H 8	E. coli	M+I	16	co-culture	Obligate mutualism	0	0	culture	0.488229		G	1	0.164	G 1	E. coli	M+I	17	co-culture	Obligate mutualism	3	0	culture	0.120729		G	1	0.068	G 1	E. coli	M+I	17	co-culture	Obligate mutualism	0	0.4	culture	0.0260417
A	9	0.509	A 9	E. coli	M+I	16	co-culture	Obligate mutualism	0	0	culture	0.466229		B	2	0.19	B 2	E. coli	M+I	17	co-culture	Obligate mutualism	3	0	culture	0.146729		B	2	0.069	B 2	E. coli	M+I	17	co-culture	Obligate mutualism	0	0.4	culture	0.0270417
C	9	0.5	C 9	E. coli	M+I	16	co-culture	Obligate mutualism	0	0	culture	0.457229		D	2	0.041	D 2	E. coli	M+I	17	co-culture	Obligate mutualism	3	0	culture	-0.00227083		D	2	0.042	D 2	E. coli	M+I	17	co-culture	Obligate mutualism	0	0.4	culture	4.16667e-05
E	9	0.51	E 9	E. coli	M+I	16	co-culture	Obligate mutualism	0	0	culture	0.467229		F	2	0.224	F 2	E. coli	M+I	17	co-culture	Obligate mutualism	3	0	culture	0.180729		F	2	0.07	F 2	E. coli	M+I	17	co-culture	Obligate mutualism	0	0.4	culture	0.0280417
G	9	0.529	G 9	E. coli	M+I	16	co-culture	Obligate mutualism	0	0	culture	0.486229		H	2	0.041	H 2	E. coli	M+I	17	co-culture	Obligate mutualism	3	0	culture	-0.00227083		H	2	0.07	H 2	E. coli	M+I	17	co-culture	Obligate mutualism	0	0.4	culture	0.0280417
B	10	0.509	B 10	E. coli	M+I	16	co-culture	Obligate mutualism	0	0	culture	0.466229		A	3	0.278	A 3	E. coli	M+I	17	co-culture	Obligate mutualism	3	0	culture	0.234729		A	3	0.065	A 3	E. coli	M+I	17	co-culture	Obligate mutualism	0	0.4	culture	0.0230417
D	10	0.523	D 10	E. coli	M+I	16	co-culture	Obligate mutualism	0	0	culture	0.480229		C	3	0.374	C 3	E. coli	M+I	17	co-culture	Obligate mutualism	3	0	culture	0.330729		C	3	0.069	C 3	E. coli	M+I	17	co-culture	Obligate mutualism	0	0.4	culture	0.0270417
F	10	0.531	F 10	E. coli	M+I	16	co-culture	Obligate mutualism	0	0	culture	0.488229		E	3	0.041	E 3	E. coli	M+I	17	co-culture	Obligate mutualism	3	0	culture	-0.00227083		E	3	0.085	E 3	E. coli	M+I	17	co-culture	Obligate mutualism	0	0.4	culture	0.0430417
H	10	0.556	H 10	E. coli	M+I	16	co-culture	Obligate mutualism	0	0	culture	0.513229		G	3	0.378	G 3	E. coli	M+I	17	co-culture	Obligate mutualism	3	0	culture	0.334729		G	3	0.077	G 3	E. coli	M+I	17	co-culture	Obligate mutualism	0	0.4	culture	0.0350417
A	11	0.507	A 11	E. coli	M+I	16	co-culture	Obligate mutualism	0	0	culture	0.464229		B	4	0.163	B 4	E. coli	M+I	17	co-culture	Obligate mutualism	3	0	culture	0.119729		B	4	0.064	B 4	E. coli	M+I	17	co-culture	Obligate mutualism	0	0.4	culture	0.0220417
C	11	0.517	C 11	E. coli	M+I	16	co-culture	Obligate mutualism	0	0	culture	0.474229		D	4	0.154	D 4	E. coli	M+I	17	co-culture	Obligate mutualism	3	0	culture	0.110729		D	4	0.042	D 4	E. coli	M+I	17	co-culture	Obligate mutualism	0	0.4	culture	4.16667e-05
E	11	0.521	E 11	E. coli	M+I	16	co-culture	Obligate mutualism	0	0	culture	0.478229		F	4	0.184	F 4	E. coli	M+I	17	co-culture	Obligate mutualism	3	0	culture	0.140729		F	4	0.065	F 4	E. coli	M+I	17	co-culture	Obligate mutualism	0	0.4	culture	0.0230417
G	11	0.522	G 11	E. coli	M+I	16	co-culture	Obligate mutualism	0	0	culture	0.479229		H	4	0.24	H 4	E. coli	M+I	17	co-culture	Obligate mutualism	3	0	culture	0.196729		H	4	0.043	H 4	E. coli	M+I	17	co-culture	Obligate mutualism	0	0.4	culture	0.00104167
B	12	0.484	B 12	E. coli	M+I	16	co-culture	Obligate mutualism	0	0	culture	0.441229		A	5	0.041	A 5	E. coli	M+I	17	co-culture	Obligate mutualism	3	0	culture	-0.00227083		A	5	0.105	A 5	E. coli	M+I	17	co-culture	Obligate mutualism	0	0.4	culture	0.0630417
D	12	0.507	D 12	E. coli	M+I	16	co-culture	Obligate mutualism	0	0	culture	0.464229		C	5	0.161	C 5	E. coli	M+I	17	co-culture	Obligate mutualism	3	0	culture	0.117729		C	5	0.068	C 5	E. coli	M+I	17	co-culture	Obligate mutualism	0	0.4	culture	0.0260417
F	12	0.52	F 12	E. coli	M+I	16	co-culture	Obligate mutualism	0	0	culture	0.477229		E	5	0.042	E 5	E. coli	M+I	17	co-culture	Obligate mutualism	3	0	culture	-0.00127083		E	5	0.07	E 5	E. coli	M+I	17	co-culture	Obligate mutualism	0	0.4	culture	0.0280417
H	12	0.521	H 12	E. coli	M+I	16	co-culture	Obligate mutualism	0	0	culture	0.478229		G	5	0.196	G 5	E. coli	M+I	17	co-culture	Obligate mutualism	3	0	culture	0.152729		G	5	0.074	G 5	E. coli	M+I	17	co-culture	Obligate mutualism	0	0.4	culture	0.0320417
A	1	0.611	A 1	E. coli	WT	17	Mono-culture	No interaction	0	0	culture	0.563479		B	6	0.165	B 6	E. coli	M+I	17	co-culture	Obligate mutualism	3	0	culture	0.121729		B	6	0.076	B 6	E. coli	M+I	17	co-culture	Obligate mutualism	0	0.4	culture	0.0340417
C	1	0.647	C 1	E. coli	WT	17	Mono-culture	No interaction	0	0	culture	0.599479		D	6	0.458	D 6	E. coli	M+I	17	co-culture	Obligate mutualism	3	0	culture	0.414729		D	6	0.07	D 6	E. coli	M+I	17	co-culture	Obligate mutualism	0	0.4	culture	0.0280417
E	1	0.607	E 1	E. coli	WT	17	Mono-culture	No interaction	0	0	culture	0.559479		F	6	0.158	F 6	E. coli	M+I	17	co-culture	Obligate mutualism	3	0	culture	0.114729		F	6	0.069	F 6	E. coli	M+I	17	co-culture	Obligate mutualism	0	0.4	culture	0.0270417
G	1	0.595	G 1	E. coli	WT	17	Mono-culture	No interaction	0	0	culture	0.547479		H	6	0.174	H 6	E. coli	M+I	17	co-culture	Obligate mutualism	3	0	culture	0.130729		H	6	0.071	H 6	E. coli	M+I	17	co-culture	Obligate mutualism	0	0.4	culture	0.0290417
B	2	0.571	B 2	E. coli	WT	17	Mono-culture	No interaction	0	0	culture	0.523479		A	7	0.155	A 7	E. coli	M+I	17	co-culture	Obligate mutualism	3	0	culture	0.111729		A	7	0.082	A 7	E. coli	M+I	17	co-culture	Obligate mutualism	0	0.4	culture	0.0400417
D	2	0.579	D 2	E. coli	WT	17	Mono-culture	No interaction	0	0	culture	0.531479		C	7	0.234	C 7	E. coli	M+I	17	co-culture	Obligate mutualism	3	0	culture	0.190729		C	7	0.089	C 7	E. coli	M+I	17	co-culture	Obligate mutualism	0	0.4	culture	0.0470417
F	2	0.614	F 2	E. coli	WT	17	Mono-culture	No interaction	0	0	culture	0.566479		E	7	0.169	E 7	E. coli	M+I	17	co-culture	Obligate mutualism	3	0	culture	0.125729		E	7	0.141	E 7	E. coli	M+I	17	co-culture	Obligate mutualism	0	0.4	culture	0.0990417
H	2	0.592	H 2	E. coli	WT	17	Mono-culture	No interaction	0	0	culture	0.544479		G	7	0.047	G 7	E. coli	M+I	17	co-culture	Obligate mutualism	3	0	culture	0.00372917		G	7	0.079	G 7	E. coli	M+I	17	co-culture	Obligate mutualism	0	0.4	culture	0.0370417
A	3	0.572	A 3	E. coli	WT	17	Mono-culture	No interaction	0	0	culture	0.524479		B	8	0.165	B 8	E. coli	M+I	17	co-culture	Obligate mutualism	3	0	culture	0.121729		B	8	0.065	B 8	E. coli	M+I	17	co-culture	Obligate mutualism	0	0.4	culture	0.0230417
C	3	0.611	C 3	E. coli	WT	17	Mono-culture	No interaction	0	0	culture	0.563479		D	8	0.158	D 8	E. coli	M+I	17	co-culture	Obligate mutualism	3	0	culture	0.114729		D	8	0.054	D 8	E. coli	M+I	17	co-culture	Obligate mutualism	0	0.4	culture	0.0120417
E	3	0.618	E 3	E. coli	WT	17	Mono-culture	No interaction	0	0	culture	0.570479		F	8	0.15	F 8	E. coli	M+I	17	co-culture	Obligate mutualism	3	0	culture	0.106729		F	8	0.084	F 8	E. coli	M+I	17	co-culture	Obligate mutualism	0	0.4	culture	0.0420417
G	3	0.612	G 3	E. coli	WT	17	Mono-culture	No interaction	0	0	culture	0.564479		H	8	0.454	H 8	E. coli	M+I	17	co-culture	Obligate mutualism	3	0	culture	0.410729		H	8	0.042	H 8	E. coli	M+I	17	co-culture	Obligate mutualism	0	0.4	culture	4.16667e-05
B	4	0.613	B 4	E. coli	WT	17	Mono-culture	No interaction	0	0	culture	0.565479		A	9	0.234	A 9	E. coli	M+I	17	co-culture	Obligate mutualism	3	0	culture	0.190729		A	9	0.043	A 9	E. coli	M+I	17	co-culture	Obligate mutualism	0	0.4	culture	0.00104167
D	4	0.622	D 4	E. coli	WT	17	Mono-culture	No interaction	0	0	culture	0.574479		C	9	0.171	C 9	E. coli	M+I	17	co-culture	Obligate mutualism	3	0	culture	0.127729		C	9	0.066	C 9	E. coli	M+I	17	co-culture	Obligate mutualism	0	0.4	culture	0.0240417
F	4	0.612	F 4	E. coli	WT	17	Mono-culture	No interaction	0	0	culture	0.564479		E	9	0.044	E 9	E. coli	M+I	17	co-culture	Obligate mutualism	3	0	culture	0.000729167		E	9	0.067	E 9	E. coli	M+I	17	co-culture	Obligate mutualism	0	0.4	culture	0.0250417
H	4	0.597	H 4	E. coli	WT	17	Mono-culture	No interaction	0	0	culture	0.549479		G	9	0.042	G 9	E. coli	M+I	17	co-culture	Obligate mutualism	3	0	culture	-0.00127083		G	9	0.066	G 9	E. coli	M+I	17	co-culture	Obligate mutualism	0	0.4	culture	0.0240417
A	5	0.572	A 5	E. coli	WT	17	Mono-culture	No interaction	0	0	culture	0.524479		B	10	0.042	B 10	E. coli	M+I	17	co-culture	Obligate mutualism	3	0	culture	-0.00127083		B	10	0.076	B 10	E. coli	M+I	17	co-culture	Obligate mutualism	0	0.4	culture	0.0340417
C	5	0.619	C 5	E. coli	WT	17	Mono-culture	No interaction	0	0	culture	0.571479		D	10	0.042	D 10	E. coli	M+I	17	co-culture	Obligate mutualism	3	0	culture	-0.00127083		D	10	0.079	D 10	E. coli	M+I	17	co-culture	Obligate mutualism	0	0.4	culture	0.0370417
E	5	0.636	E 5	E. coli	WT	17	Mono-culture	No interaction	0	0	culture	0.588479		F	10	0.26	F 10	E. coli	M+I	17	co-culture	Obligate mutualism	3	0	culture	0.216729		F	10	0.084	F 10	E. coli	M+I	17	co-culture	Obligate mutualism	0	0.4	culture	0.0420417
G	5	0.614	G 5	E. coli	WT	17	Mono-culture	No interaction	0	0	culture	0.566479		H	10	0.19	H 10	E. coli	M+I	17	co-culture	Obligate mutualism	3	0	culture	0.146729		H	10	0.075	H 10	E. coli	M+I	17	co-culture	Obligate mutualism	0	0.4	culture	0.0330417
B	6	0.612	B 6	E. coli	WT	17	Mono-culture	No interaction	0	0	culture	0.564479		A	11	0.189	A 11	E. coli	M+I	17	co-culture	Obligate mutualism	3	0	culture	0.145729		A	11	0.092	A 11	E. coli	M+I	17	co-culture	Obligate mutualism	0	0.4	culture	0.0500417
D	6	0.636	D 6	E. coli	WT	17	Mono-culture	No interaction	0	0	culture	0.588479		C	11	0.042	C 11	E. coli	M+I	17	co-culture	Obligate mutualism	3	0	culture	-0.00127083		C	11	0.062	C 11	E. coli	M+I	17	co-culture	Obligate mutualism	0	0.4	culture	0.0200417
F	6	0.63	F 6	E. coli	WT	17	Mono-culture	No interaction	0	0	culture	0.582479		E	11	0.455	E 11	E. coli	M+I	17	co-culture	Obligate mutualism	3	0	culture	0.411729		E	11	0.247	E 11	E. coli	M+I	17	co-culture	Obligate mutualism	0	0.4	culture	0.205042
H	6	0.588	H 6	E. coli	WT	17	Mono-culture	No interaction	0	0	culture	0.540479		G	11	0.149	G 11	E. coli	M+I	17	co-culture	Obligate mutualism	3	0	culture	0.105729		G	11	0.072	G 11	E. coli	M+I	17	co-culture	Obligate mutualism	0	0.4	culture	0.0300417
A	7	0.569	A 7	E. coli	WT	17	Mono-culture	No interaction	0	0	culture	0.521479		B	12	0.04	B 12	E. coli	M+I	17	co-culture	Obligate mutualism	3	0	culture	-0.00327083		B	12	0.103	B 12	E. coli	M+I	17	co-culture	Obligate mutualism	0	0.4	culture	0.0610417
C	7	0.623	C 7	E. coli	WT	17	Mono-culture	No interaction	0	0	culture	0.575479		D	12	0.041	D 12	E. coli	M+I	17	co-culture	Obligate mutualism	3	0	culture	-0.00227083		D	12	0.064	D 12	E. coli	M+I	17	co-culture	Obligate mutualism	0	0.4	culture	0.0220417
E	7	0.616	E 7	E. coli	WT	17	Mono-culture	No interaction	0	0	culture	0.568479		F	12	0.161	F 12	E. coli	M+I	17	co-culture	Obligate mutualism	3	0	culture	0.117729		F	12	0.105	F 12	E. coli	M+I	17	co-culture	Obligate mutualism	0	0.4	culture	0.0630417
G	7	0.599	G 7	E. coli	WT	17	Mono-culture	No interaction	0	0	culture	0.551479		H	12	0.041	H 12	E. coli	M+I	17	co-culture	Obligate mutualism	3	0	culture	-0.00227083		H	12	0.137	H 12	E. coli	M+I	17	co-culture	Obligate mutualism	0	0.4	culture	0.0950417
B	8	0.592	B 8	E. coli	WT	17	Mono-culture	No interaction	0	0	culture	0.544479		A	1	0.767	A 1	E. coli	WT	18	Mono-culture	No interaction	3	0	culture	0.722667		A	1	0.264	A 1	E. coli	WT	18	Mono-culture	No interaction	0	0.4	culture	0.219229
D	8	0.616	D 8	E. coli	WT	17	Mono-culture	No interaction	0	0	culture	0.568479		C	1	0.829	C 1	E. coli	WT	18	Mono-culture	No interaction	3	0	culture	0.784667		C	1	0.268	C 1	E. coli	WT	18	Mono-culture	No interaction	0	0.4	culture	0.223229
F	8	0.591	F 8	E. coli	WT	17	Mono-culture	No interaction	0	0	culture	0.543479		E	1	0.773	E 1	E. coli	WT	18	Mono-culture	No interaction	3	0	culture	0.728667		E	1	0.27	E 1	E. coli	WT	18	Mono-culture	No interaction	0	0.4	culture	0.225229
H	8	0.608	H 8	E. coli	WT	17	Mono-culture	No interaction	0	0	culture	0.560479		G	1	0.63	G 1	E. coli	WT	18	Mono-culture	No interaction	3	0	culture	0.585667		G	1	0.265	G 1	E. coli	WT	18	Mono-culture	No interaction	0	0.4	culture	0.220229
A	9	0.625	A 9	E. coli	WT	17	Mono-culture	No interaction	0	0	culture	0.577479		B	2	0.727	B 2	E. coli	WT	18	Mono-culture	No interaction	3	0	culture	0.682667		B	2	0.282	B 2	E. coli	WT	18	Mono-culture	No interaction	0	0.4	culture	0.237229
C	9	0.593	C 9	E. coli	WT	17	Mono-culture	No interaction	0	0	culture	0.545479		D	2	0.76	D 2	E. coli	WT	18	Mono-culture	No interaction	3	0	culture	0.715667		D	2	0.277	D 2	E. coli	WT	18	Mono-culture	No interaction	0	0.4	culture	0.232229
E	9	0.632	E 9	E. coli	WT	17	Mono-culture	No interaction	0	0	culture	0.584479		F	2	0.765	F 2	E. coli	WT	18	Mono-culture	No interaction	3	0	culture	0.720667		F	2	0.303	F 2	E. coli	WT	18	Mono-culture	No interaction	0	0.4	culture	0.258229
G	9	0.591	G 9	E. coli	WT	17	Mono-culture	No interaction	0	0	culture	0.543479		H	2	0.758	H 2	E. coli	WT	18	Mono-culture	No interaction	3	0	culture	0.713667		H	2	0.316	H 2	E. coli	WT	18	Mono-culture	No interaction	0	0.4	culture	0.271229
B	10	0.597	B 10	E. coli	WT	17	Mono-culture	No interaction	0	0	culture	0.549479		A	3	0.824	A 3	E. coli	WT	18	Mono-culture	No interaction	3	0	culture	0.779667		A	3	0.28	A 3	E. coli	WT	18	Mono-culture	No interaction	0	0.4	culture	0.235229
D	10	0.596	D 10	E. coli	WT	17	Mono-culture	No interaction	0	0	culture	0.548479		C	3	0.799	C 3	E. coli	WT	18	Mono-culture	No interaction	3	0	culture	0.754667		C	3	0.301	C 3	E. coli	WT	18	Mono-culture	No interaction	0	0.4	culture	0.256229
F	10	0.587	F 10	E. coli	WT	17	Mono-culture	No interaction	0	0	culture	0.539479		E	3	0.848	E 3	E. coli	WT	18	Mono-culture	No interaction	3	0	culture	0.803667		E	3	0.301	E 3	E. coli	WT	18	Mono-culture	No interaction	0	0.4	culture	0.256229
H	10	0.587	H 10	E. coli	WT	17	Mono-culture	No interaction	0	0	culture	0.539479		G	3	0.805	G 3	E. coli	WT	18	Mono-culture	No interaction	3	0	culture	0.760667		G	3	0.347	G 3	E. coli	WT	18	Mono-culture	No interaction	0	0.4	culture	0.302229
A	11	0.604	A 11	E. coli	WT	17	Mono-culture	No interaction	0	0	culture	0.556479		B	4	0.855	B 4	E. coli	WT	18	Mono-culture	No interaction	3	0	culture	0.810667		B	4	0.315	B 4	E. coli	WT	18	Mono-culture	No interaction	0	0.4	culture	0.270229
C	11	0.579	C 11	E. coli	WT	17	Mono-culture	No interaction	0	0	culture	0.531479		D	4	0.87	D 4	E. coli	WT	18	Mono-culture	No interaction	3	0	culture	0.825667		D	4	0.318	D 4	E. coli	WT	18	Mono-culture	No interaction	0	0.4	culture	0.273229
E	11	0.599	E 11	E. coli	WT	17	Mono-culture	No interaction	0	0	culture	0.551479		F	4	0.828	F 4	E. coli	WT	18	Mono-culture	No interaction	3	0	culture	0.783667		F	4	0.305	F 4	E. coli	WT	18	Mono-culture	No interaction	0	0.4	culture	0.260229
G	11	0.584	G 11	E. coli	WT	17	Mono-culture	No interaction	0	0	culture	0.536479		H	4	0.832	H 4	E. coli	WT	18	Mono-culture	No interaction	3	0	culture	0.787667		H	4	0.304	H 4	E. coli	WT	18	Mono-culture	No interaction	0	0.4	culture	0.259229
B	12	0.567	B 12	E. coli	WT	17	Mono-culture	No interaction	0	0	culture	0.519479		A	5	0.803	A 5	E. coli	WT	18	Mono-culture	No interaction	3	0	culture	0.758667		A	5	0.297	A 5	E. coli	WT	18	Mono-culture	No interaction	0	0.4	culture	0.252229
D	12	0.563	D 12	E. coli	WT	17	Mono-culture	No interaction	0	0	culture	0.515479		C	5	0.845	C 5	E. coli	WT	18	Mono-culture	No interaction	3	0	culture	0.800667		C	5	0.293	C 5	E. coli	WT	18	Mono-culture	No interaction	0	0.4	culture	0.248229
F	12	0.561	F 12	E. coli	WT	17	Mono-culture	No interaction	0	0	culture	0.513479		E	5	0.821	E 5	E. coli	WT	18	Mono-culture	No interaction	3	0	culture	0.776667		E	5	0.301	E 5	E. coli	WT	18	Mono-culture	No interaction	0	0.4	culture	0.256229
H	12	0.526	H 12	E. coli	WT	17	Mono-culture	No interaction	0	0	culture	0.478479		G	5	0.804	G 5	E. coli	WT	18	Mono-culture	No interaction	3	0	culture	0.759667		G	5	0.298	G 5	E. coli	WT	18	Mono-culture	No interaction	0	0.4	culture	0.253229
A	1	0.701	A 1	E. coli	M+I	17	co-culture	Obligate mutualism	0	0	culture	0.655729		B	6	0.846	B 6	E. coli	WT	18	Mono-culture	No interaction	3	0	culture	0.801667		B	6	0.322	B 6	E. coli	WT	18	Mono-culture	No interaction	0	0.4	culture	0.277229
C	1	0.727	C 1	E. coli	M+I	17	co-culture	Obligate mutualism	0	0	culture	0.681729		D	6	0.83	D 6	E. coli	WT	18	Mono-culture	No interaction	3	0	culture	0.785667		D	6	0.324	D 6	E. coli	WT	18	Mono-culture	No interaction	0	0.4	culture	0.279229
E	1	0.691	E 1	E. coli	M+I	17	co-culture	Obligate mutualism	0	0	culture	0.645729		F	6	0.826	F 6	E. coli	WT	18	Mono-culture	No interaction	3	0	culture	0.781667		F	6	0.318	F 6	E. coli	WT	18	Mono-culture	No interaction	0	0.4	culture	0.273229
[truncated: 333 more rows]

## Sheet: Fig. 2b
well	Rescue Transfer	Stress		Stress	Mean	Median	Standard Deviation	U-Statistic	P-value
[truncated: 96 more rows]

## Sheet: Fig. 2c
well	Max Rate of Change	Stress		Stress	Mean	Median	Standard Deviation	Statistic	P-value
[truncated: 83 more rows]

[truncated: 19 more sheets: Fig. 2d, Fig. 3a, Fig. 3b, Fig. 4a,b,c,d, Fig. 5a,b, Fig. 5c,d, Supplementary Fig. 1, Supplementary Fig. 2a, Supplementary Fig. 2b,c, Supplementary  Fig. 3, Supplementary Fig. 4, Supplementary Fig. 5, Supplementary Fig. 6, Supplementary Fig. 7, Supplementary Fig. 8, Supplementary Fig. 9, Supplementary Fig. 9b, c, Supplementary Fig. 10, Supplementary Fig. 11]
